# Supplementary material for: Genome‐wide identification of quantitative trait nucleotides for plant architecture‐related traits in peanut
Source: Plant Genome. 2025 Nov 3;18(4):e70119. doi: 10.1002/tpg2.70119 (PMC12583921; doi:10.1002/tpg2.70119)
Supplement: Supplementary file 5 — Table S1: Basic information about the 160 studied peanut accessions. [file TPG2-18-e70119-s006.XLSX]

## Sheet: Sheet1
Table S1 Basic information about the 160 studied peanut accessions.
No.	National code number (no.)	ID	Botanical variety (var.)	Source	N	E
1	zh.h2406	cc10	hypogaea	Shandong, Wendeng	37.2	122.05
2	zh.h0481	cc100	vulgaris	Guangxi, Nanning	22.84	108.33
3	zh.h1602	cc101	fastigiata	Liaoning, Liaozhong	41.52	122.7
4	zh.h4754	cc102	vulgaris	Jiangxi, Ganzhou	25.85	114.92
5	zh.h4701	cc103	vulgaris	Anhui, Wangjiang	30.12	116.69
6	zh.h2608	cc104	hypogaea	Guangdong, Fengshun	23.73	116.1
7	zh.h0162	cc105	vulgaris	Jiangxi, Yugan	28.7	116.69
8	zh.h5075	cc106	hypogaea	Zhejiang, Xiangshan	29.48	121.8
9	zh.h2076	cc107	vulgaris	Guangxi, Nanning	22.84	108.33
10	zh.h2258	cc108	hirsuta	Sichuan, Yilong	31.52	106.38
11	zh.h2665	cc109	hypogaea	Guangdong, Lianjiang	21.63	110.27
12	zh.h5034	cc11	hypogaea	Hubei, Shayang	31.21	112.41
13	zh.h0125	cc110	vulgaris	Anhui,Woyang	33.49	116.21
14	zh.h2683	cc111	hypogaea	Guizhou, Kaili	26.63	107.94
15	zh.h4756	cc112	vulgaris	Jiangxi, Ganzhou	25.85	114.92
16	zh.h1075	cc113	hypogaea	Henan, Nanyang	33.01	112.53
17	zh.h0477	cc115	vulgaris	Guangxi, Lingshan	22.44	109.29
18	zh.h2374	cc116	hirsuta	Guangdong, Huiyang	23.09	114.4
19	zh.h0436	cc117	vulgaris	Guangxi, Yongning	22.74	108.49
20	zh.h0024	cc118	fastigiata	Shandong, Jimo	36.38	120.45
21	zh.h2682	cc119	hypogaea	Guizhou, Cengong	27.41	108.7
22	zh.h5327	cc12	hypogaea	Shandong, Laixi	36.86	120.53
23	zh.h0608	cc120	hirsuta	Jiangxi, Wan'an	26.47	114.77
24	zh.h2176	cc121	vulgaris	Liaoning, Shenyang	41.8	123.38
25	zh.h2105	cc122	vulgaris	Guangxi, Nanning	22.84	108.33
26	zh.h0042	cc123	fastigiata	Liaoning, Faku	42.52	123.37
27	zh.h2292	cc124	hirsuta	Zhejiang, Cixi	30.18	121.23
28	zh.h2069	cc125	vulgaris	Guangxi, Shangsi	22.05	107.9
29	zh.h2508	cc126	hypogaea	Sichuan, Nanxi	28.87	104.96
30	zh.h4431	cc127	fastigiata	Shandong, Laixi	36.86	120.53
31	zh.h0378	cc128	vulgaris	Fujian,Yongding	24.76	116.81
32	zh.h1934	cc129	vulgaris	Guangdong, Conghua	23.57	113.55
33	zh.h0537	cc13	hirsuta	Shandong, Juye	35.38	116.08
34	zh.h0519	cc130	vulgaris	Liaoning, Fuxin	420.1	121.65
35	zh.h2208	cc131	hirsuta	Shandong, Juye	35.38	116.08
36	zh.h5065	cc132	hypogaea	Anhui,Laian	32.44	118.44
37	zh.h2380	cc133	hirsuta	Guangdong, Nanxiong	25.14	114.33
38	zh.h2378	cc134	hirsuta	Guangdong, Boluo	23.18	114.28
39	zh.h4911	cc136	hirsuta	Sichuan, Nanchong	30.8	106.11
40	zh.h2654	cc137	hypogaea	Guangdong, Wongyuan	24.36	114.13
41	zh.h1683	cc138	vulgaris	Henan, Huangchuan	32.13	115.04
42	zh.h0074	cc139	vulgaris	Shandong, Leling	37.74	117.22
43	zh.h0977	cc14	hypogaea	Shandong, Wenshang	35.71	116.49
44	zh.h1777	cc140	vulgaris	Hubei, Dawu	31.56	114.09
45	zh.h0678	cc141	hirsuta	Xinjiang, Tuokexun	42.77	88.63
46	zh.h1306	cc142	hypogaea	Jiangxi, Yugan	28.7	116.69
47	zh.h0008	cc143	fastigiata	Shandong, Penglai	37.8	120.75
48	zh.h1689	cc144	vulgaris	Sichuan, Qingchuan	32.59	105.21
49	zh.h0003	cc145	fastigiata	Hebei, Funing	40.01	119.4
50	zh.h2248	cc146	hirsuta	Chongqing, Jiangjin	29.04	106.27
51	zh.h2621	cc147	hypogaea	Guangdong, Huiyang	23.09	114.4
52	zh.h0041	cc149	fastigiata	Liaoning, Xinbin	41.72	125.02
53	zh.h4749	cc15	vulgaris	Jiangxi, Ganzhou	25.85	114.92
54	zh.h0417	cc150	vulgaris	Guangxi, Xiangzhou	23.98	109.7
55	zh.h0441	cc151	vulgaris	Guangxi, Fusui	22.65	107.92
56	zh.h2603	cc152	hypogaea	Guangdong, Yunan	23.23	111.51
57	zh.h2387	cc153	hirsuta	Guangdong, Yingde	24.17	113.38
58	zh.h1045	cc154	hypogaea	Henan, Qi county	34.56	114.77
59	zh.h2160	cc155	vulgaris	Guizhou, Suiyang	27.95	107.19
60	zh.h1672	cc156	vulgaris	Shanxi, Lin county	37.95	110.95
61	zh.h4673	cc157	vulgaris	Hubei, Zigui	30.9	110.68
62	zh.h4681	cc158	vulgaris	Hubei, Badong	30.83	110.3
63	zh.h0102	cc159	fastigiata	Guangxi, Du'an	23.94	108.09
64	zh.h2462	cc16	hypogaea	Henan, Puyang	35.71	114.98
65	zh.h0062	cc162	vulgaris	Shandong, Junan	35.17	118.83
66	zh.h2651	cc163	hypogaea	Guangdong, Yingde	24.17	113.38
67	zh.h0998	cc165	hypogaea	Shandong, Wulian	35.74	119.2
68	zh.h2664	cc166	hypogaea	Guangdong, Nanxiong	25.14	114.33
69	zh.h5376	cc167	irregular	Shanxi, Taiyuan	37.87	112.53
70	zh.h0856	cc168	hypogaea	Shandong, Laixi	36.86	120.53
71	zh.h0844	cc169	hypogaea	Shandong, Liaocheng	36.45	115.97
72	zh.h1401	cc17	irregular	Shandong, Laixi	36.86	120.53
73	zh.h1001	cc171	hypogaea	Shandong, Tengcounty	35.09	117.17
74	zh.h0897	cc173	hypogaea	Shandong, Jiaonan	35.88	119.97
75	zh.h1411	cc174	irregular	Jiangsu, Xuzhou	34.26	117.2
76	zh.h1649	cc176	vulgaris	Shandong, Laixi	36.86	120.53
77	zh.h1395	cc18	irregular	Shandong, Laixi	36.86	120.53
78	zh.h2702	cc19	hypogaea	Liaoning, Jinzhou	41.13	121.15
79	zh.h2405	cc2	hypogaea	Shandong, Wendeng	37.2	122.05
80	zh.h1843	cc20	vulgaris	Hunan, Chaling	26.79	113.54
81	zh.h1374	cc21	hypogaea	Xinjiang, Tuokexun	42.77	88.63
82	zh.h0930	cc22	hypogaea	Shandong, Laiwu	36.19	117.67
83	zh.h2461	cc23	hypogaea	Henan, Changyuan	35.19	114.67
84	zh.h1388	cc24	hypogaea	Liaoning, Xingcheng	40.63	120.68
85	zh.h1416	cc25	irregular	Hubei, Wuhan	30.52	114.31
86	zh.h5030	cc26	hypogaea	Sichuan, Weiyuan	29.57	104.7
87	zh.h2426	cc27	hypogaea	Shandong, Yinan	35.54	118.47
88	zh.h2477	cc28	hypogaea	Henan, Kaifeng	34.79	114.35
89	zh.h0680	cc29	hypogaea	Beijing	39.54	116.23
90	zh.h2764	cc3	irregular	Shandong, Laixi	36.86	120.53
91	zh.h0531	cc30	hirsuta	Shandong, Teng county	35.09	117.17
92	zh.h5060	cc31	hypogaea	Anhui,Yuexi	30.84	116.36
93	zh.h2561	cc32	hypogaea	Anhui,Qianshan	30.62	116.53
94	zh.h0719	cc34	hypogaea	Hebei,Wuyi	37.83	115.94
95	zh.h2456	cc35	hypogaea	Henan, Zhengzhou	34.76	113.65
96	zh.h2499	cc36	hypogaea	Sichuan, Nanjiang	32.36	106.83
97	zh.h2404	cc37	hypogaea	Shandong, Fushan	37.49	121.27
98	zh.h1399	cc38	irregular	Shandong, Laixi	36.86	120.53
99	zh.h4923	cc39	hirsuta	Hunan, Sangzhi	29.38	110.16
100	zh.h2250	cc4	hirsuta	Sichuan, Nanchong	30.8	106.11
101	zh.h2466	cc40	hypogaea	Henan, Jiyuan	35.08	112.57
102	zh.h4820	cc41	vulgaris	Liaoning, Jinzhou	41.13	121.15
103	zh.h0525	cc42	vulgaris	Liaoning, Jinzhou	41.13	121.15
104	zh.h2410	cc43	hypogaea	Shandong, Zibo	36.78	118.05
105	zh.h1331	cc44	hypogaea	Guangxi, Liucheng	24.67	109.24
106	zh.h1714	cc45	vulgaris	Sichuan, Nanchong	30.8	106.11
107	zh.h5399	cc46	irregular	Shanxi, Taiyuan	37.87	112.53
108	zh.h0934	cc47	hypogaea	Shandong, Xiajin	36.95	115.59
109	zh.h2044	cc48	vulgaris	Fujian, Zhangpu	24.12	117.61
110	zh.h0540	cc49	hirsuta	Shandong, Qixia	37.28	120.83
111	zh.h0949	cc5	hypogaea	Shandong, Mouping	37.38	121.59
112	zh.h1816	cc50	vulgaris	Anhui,JinZhai	31.67	115.87
113	zh.h2550	cc51	hypogaea	Hubei, Luotian	30.93	115.48
114	zh.h2231	cc52	hirsuta	Sichuan, Nanchong	30.8	106.11
115	zh.h0868	cc53	hypogaea	Shandong, Qixia	37.28	120.83
116	zh.h4779	cc54	vulgaris	Guangdong, Shantou	23.39	116.69
117	zh.h2671	cc56	hypogaea	Guangdong, Qingyuan	23.7	113.01
118	zh.h2006	cc57	vulgaris	Guangdong, Guangzhou	23.16	113.23
119	zh.h1771	cc58	vulgaris	Hubei, Yangxin	29.83	115.14
120	zh.h0636	cc59	hirsuta	Guangxi, Lingyun	24.35	106.55
121	zh.h0764	cc6	hypogaea	Shandong, Kunyu	36.1	118.53
122	zh.h1961	cc60	vulgaris	Guangdong, Chenghai	23.48	116.8
123	zh.h2609	cc61	hypogaea	Hainan, Qiongshan	19.98	110.33
124	zh.h2475	cc62	hypogaea	Henan, Yongcheng	33.94	116.37
125	zh.h2177	cc63	vulgaris	Liaoning, Fu county	39.63	121.97
126	zh.h1324	cc64	hypogaea	Guangxi, Quanzhou	25.96	111.06
127	zh.h1377	cc65	hypogaea	Beizhen, Lianning	41.35	121.46
128	zh.h2100	cc66	vulgaris	Guangxi, Nanning	22.84	108.33
129	zh.h1315	cc67	hypogaea	Fujian, Pingtan	25.51	119.78
130	zh.h5365	cc68	irregular	Shanxi, Taiyuan	37.87	112.53
131	zh.h0099	cc69	vulgaris	Jiangsu, Ganyu	34.83	119.11
132	zh.h2464	cc7	hypogaea	Henan, Puyang	35.71	114.98
133	zh.h1585	cc70	fastigiata	Shanxi, Hongtong	36.25	111.68
134	zh.h2562	cc72	hypogaea	Anhui, Susong	30.15	116.13
135	zh.h2045	cc73	vulgaris	Fujian, Jinjiang	24.82	118.57
136	zh.h2652	cc74	hypogaea	Guangdong, Fanyu	22.95	113.36
137	zh.h2224	cc75	hirsuta	Sichuan, Nanchong	30.8	106.11
138	zh.h1830	cc77	vulgaris	Hunan, Anhua	28.38	111.2
139	zh.h0500	cc78	vulgaris	Guizhou, Xingyi	25.07	104.86
140	zh.h2376	cc79	hirsuta	Guangdong, Huiyang	23.09	114.4
141	zh.h2591	cc8	hypogaea	Hunan, Shaodong	27.25	111.73
142	zh.h2152	cc81	vulgaris	Guizhou, Huishui	25.97	106.71
143	zh.h0033	cc82	fastigiata	Fujian, Longyan	25.12	117.01
144	zh.h1797	cc84	vulgaris	Hubei, Wuhan	30.52	114.31
145	zh.h2425	cc85	hypogaea	Shandong, Jiaxiang	35.41	116.34
146	zh.h0127	cc86	vulgaris	Anhui, Chuxian	32.33	118.31
147	zh.h5031	cc87	hypogaea	Sichuan, Weiyuan	30.37	102.9
148	zh.h2056	cc88	vulgaris	Fujian, Hui'an	25.04	118.78
149	zh.h2637	cc89	hypogaea	Guangdong, Dianbai	21.52	110.99
150	zh.h0861	cc9	hypogaea	Shandong, Linyi	37.2	116.86
151	zh.h0490	cc90	vulgaris	Yunnan, Mengzi	23.36	103.41
152	zh.h4795	cc91	vulgaris	Guangdong, Zhongshan	22.52	113.38
153	zh.h2604	cc92	hypogaea	Guangdong, Yingde	24.17	113.38
154	zh.h0577	cc93	hirsuta	Jiangsu, Haimen	31.89	121.15
155	zh.h2330	cc94	hirsuta	Guangxi, Quanzhou	25.96	111.06
156	zh.h5020	cc95	hypogaea	Chongqing, Baitao town	29.55	107.49
157	zh.h4716	cc96	vulgaris	Zhejiang, Huangyan	28.64	121.15
158	zh.h5098	cc97	hirsuta	Shaoguan, Guangdong	24.80	113.59
159	zh.h2294	cc98	hirsuta	Hunan, Changsha	28.21	112.93
160	zh.h2618	cc99	hypogaea	Guangdong, Huiyang	23.09	114.4
Note: N: North latitude; E: East longitude
