# Supplementary material for: Genome‐wide identification of quantitative trait nucleotides for plant architecture‐related traits in peanut
Source: Plant Genome. 2025 Nov 3;18(4):e70119. doi: 10.1002/tpg2.70119 (PMC12583921; doi:10.1002/tpg2.70119)
Supplement: Supplementary file 6 — Table S2: The original phenotypic data of MSH, FBL, NSK and SD. [file TPG2-18-e70119-s003.xlsx]

## Sheet: 2020
Table S2 The original phenotypic data of MSH, FBL, NSK and SD.
Sample	Rep	Year	MSH (cm)	FBL (cm)	NSK	SD (mm)
zh.h2764	R1	2020	42.8	44	28.6	6.58
zh.h2250	R1	2020	26.2	42.8	22.2	7.73667
zh.h0949	R1	2020	39.4	66.6	24.8	7.45467
zh.h0764	R1	2020	29.8	50	24	6.54233
zh.h2464	R1	2020	28.6	50.4	22	6.768
zh.h2591	R1	2020	34.4	50.6	25.4	7.41733
zh.h0861	R1	2020	20.6	32.2	20.4	7.07867
zh.h2406	R1	2020	19.4	25.8	21	7.13
zh.h5034	R1	2020	24	34.2	16.4	6.842
zh.h5327	R1	2020	23.2	29.2	12.2	9.49733
zh.h0537	R1	2020	23.4	44.6	21.4	6.18333
zh.h0977	R1	2020	21.8	53.2	17.6	6.15
zh.h4749	R1	2020	26	38.2	21	6.06667
zh.h2462	R1	2020	28.2	37.2	20	6.375
zh.h1401	R1	2020	31	42.8	19	6.96933
zh.h1395	R1	2020	28.4	41.4	20.6	7.04667
zh.h2702	R1	2020	38.4	53.2	21.8	6.82
zh.h1843	R1	2020	46.8	67.6	24.4	7.34
zh.h1374	R1	2020	42	65	25.4	7.09
zh.h0930	R1	2020	26.8	55	24.4	5.66267
zh.h2461	R1	2020	33.2	51.8	22	5.89867
zh.h1388	R1	2020	40.2	55.2	23.6	6.5275
zh.h1416	R1	2020	31.2	44.2	21.8	6.94733
zh.h5030	R1	2020	22.2	61.8	23.6	7.20333
zh.h2426	R1	2020	23.8	71.4	21	6.69933
zh.h2477	R1	2020	24.8	62.2	20	6.84867
zh.h0680	R1	2020	35.6	51.4	22.6	6.496
zh.h0531	R1	2020	25.8	56.8	24.4	6.54
zh.h5060	R1	2020	17.2	26.6	21.4	6.05133
zh.h2561	R1	2020	28.4	43.4	23.4	5.94
zh.h0719	R1	2020	24.4	69.6	22.6	6.41733
zh.h2456	R1	2020	29.6	39.6	17.8	6.97467
zh.h2499	R1	2020	28.2	51.2	22.6	6.33667
zh.h2404	R1	2020	31.6	48.2	24.2	6.05
zh.h1399	R1	2020	28.2	36.4	18.2	7.01067
zh.h4923	R1	2020	31.2	51.8	19.4	8.59
zh.h2466	R1	2020	31.8	50.2	21	6.244
zh.h4820	R1	2020	25.2	45.8	19.6	6.04267
zh.h0525	R1	2020	31.8	45	23.2	6.29733
zh.h2410	R1	2020	21.2	32.2	21.2	6.39267
zh.h1331	R1	2020	23.2	67	24.4	6.30067
zh.h1714	R1	2020	26	39.2	18.8	6.89333
zh.h5399	R1	2020	35.6	54.2	21.6	6.17533
zh.h0934	R1	2020	31	62	21.8	5.62867
zh.h2044	R1	2020	40.4	49	20.4	7.27333
zh.h0540	R1	2020	28	59.8	19.8	6.81667
zh.h1816	R1	2020	24	62.8	19	6.44667
zh.h2550	R1	2020	28.8	38.8	16.6	6.20467
zh.h2231	R1	2020	26.2	36.2	20.4	6.50133
zh.h0868	R1	2020	31.2	39.4	20.2	5.86667
zh.h4779	R1	2020	34.4	42.8	18.2	7.91467
zh.h2671	R1	2020	40	66.8	24	8.41067
zh.h2006	R1	2020	44	66.2	22.8	6.77733
zh.h1771	R1	2020	31	66.8	21	6.176
zh.h0636	R1	2020	36.8	81.8	22.4	6.308
zh.h1961	R1	2020	35.2	50.8	18.8	6.29067
zh.h2609	R1	2020	24.4	47.2	21.8	6.64067
zh.h2475	R1	2020	29.6	69.2	23.4	6.53
zh.h2177	R1	2020	39.2	63	24.2	7.21667
zh.h1324	R1	2020	25.4	68.6	20.4	6.42833
zh.h1377	R1	2020	32.2	43.2	20.6	6
zh.h2100	R1	2020	33.2	53.6	24.4	5.49333
zh.h1315	R1	2020	39.6	62.4	26	6.57
zh.h5365	R1	2020	38.6	50.2	20.8	7.595
zh.h0099	R1	2020	33.4	68.4	22	7.06667
zh.h1585	R1	2020	45.8	76	23	7.84667
zh.h2562	R1	2020	26.8	58	21.8	6.39333
zh.h2045	R1	2020	24.6	47.8	24	6.13
zh.h2652	R1	2020	25.8	59.6	20.8	6.94667
zh.h2224	R1	2020	21.6	28.2	17.2	6.03
zh.h1830	R1	2020	34.8	73.2	12.8	5.89667
zh.h0500	R1	2020	35.2	74.8	25.6	6.27333
zh.h2376	R1	2020	33.6	75	21.4	6.32333
zh.h2152	R1	2020	28	57.2	29.4	6.22667
zh.h0033	R1	2020	23.4	45.2	24.6	7.81667
zh.h1797	R1	2020	31.2	46	18.8	7.31
zh.h2425	R1	2020	24	63.4	21.4	5.28333
zh.h0127	R1	2020	26.2	43.6	16.2	5.91867
zh.h5031	R1	2020	27.8	68	20	5.81667
zh.h2056	R1	2020	41	58.4	17.8	7.11333
zh.h2637	R1	2020	22	55.2	17	5.53
zh.h0490	R1	2020	29.6	39	15.4	5.90867
zh.h4795	R1	2020	28.4	40.6	14.4	6.14667
zh.h2604	R1	2020	24.4	51.6	15.6	5.74333
zh.h0577	R1	2020	21.4	42.2	14.8	6.74333
zh.h2330	R1	2020	25.6	45.4	16.6	5.84
zh.h5020	R1	2020	20.4	57	15.4	4.76833
zh.h4716	R1	2020	24.2	46	22	6.57667
zh.h5098	R1	2020	21.6	54.2	15.2	5.71667
zh.h2294	R1	2020	20.8	63.8	15.2	6.14
zh.h2618	R1	2020	23.4	58.6	14	5.56667
zh.h0481	R1	2020	27	47	18.4	6.6
zh.h1602	R1	2020	48	73	20.4	4.83
zh.h4754	R1	2020	28.8	40.4	16.8	7.63733
zh.h4701	R1	2020	32.2	40.2	17.6	5.82467
zh.h2608	R1	2020	37	69	20.6	6.116
zh.h0162	R1	2020	47.8	60	19.8	7.2
zh.h5075	R1	2020	49	68.8	22	7.06933
zh.h2076	R1	2020	37.8	45.8	19.6	6.07933
zh.h2258	R1	2020	39	71.2	21.6	6.38
zh.h2665	R1	2020	38.4	48.6	19	6.216
zh.h0125	R1	2020	40.6	50.4	18.8	7.33333
zh.h2683	R1	2020	28.4	45.8	15.6	6.142
zh.h4756	R1	2020	22.4	30	16.2	5.37467
zh.h1075	R1	2020	22	72	17.2	6.846
zh.h2483	R1	2020	14.4	20.4	13.2	5.38667
zh.h0477	R1	2020	25.6	34.4	17.2	6.52
zh.h2374	R1	2020	34.8	78.6	19	7.44333
zh.h0436	R1	2020	48.2	58.6	20.4	8.104
zh.h0024	R1	2020	48.4	60.8	25.8	7.47933
zh.h2682	R1	2020	28.4	79.4	17.4	6.28267
zh.h0608	R1	2020	23	55.8	24.6	7.75867
zh.h2176	R1	2020	56.4	70.2	22.4	7.25
zh.h2105	R1	2020	31.6	49.6	23.2	7.15
zh.h0042	R1	2020	66.2	78.4	20.5	6.44333
zh.h2292	R1	2020	25.4	78.4	23.2	7.39333
zh.h2069	R1	2020	54.2	61	20	6.21
zh.h2508	R1	2020	38.8	76	25.8	7.23667
zh.h4431	R1	2020	62	80	24	8.71667
zh.h0378	R1	2020	71.8	87.8	30.4	7.06333
zh.h1934	R1	2020	36.4	51.6	21	6.29667
zh.h0519	R1	2020	24.6	42	18.6	5.78
zh.h2208	R1	2020	18.4	46	14.6	6.254
zh.h5065	R1	2020	28.2	37.8	16.6	7.69133
zh.h2380	R1	2020	22	57.8	21.8	7.51333
zh.h2378	R1	2020	33.2	57.2	21	7.4
zh.h4911	R1	2020	29.6	40.6	17	8.28
zh.h2654	R1	2020	21.8	54.8	16.2	8.2
zh.h1683	R1	2020	56.4	64.8	22.8	8.24333
zh.h0074	R1	2020	55.6	66.4	26.6	9.71667
zh.h1777	R1	2020	63.4	72	24.8	7.36333
zh.h0678	R1	2020	27.8	83	21.2	6.57533
zh.h1306	R1	2020	26.4	60.6	19.6	7.75933
zh.h0008	R1	2020	67.8	82.2	22.2	7.228
zh.h1689	R1	2020	56.8	72.8	25	7.85267
zh.h0003	R1	2020	63.8	71	24	7.30733
zh.h2248	R1	2020	39.6	73.4	18.4	7.636
zh.h2621	R1	2020	33	71.2	21.6	7.72267
zh.h0041	R1	2020	75.2	93.4	22.6	7.93533
zh.h0417	R1	2020	55.4	62.4	21.6	7.63733
zh.h0441	R1	2020	31.4	45.6	28.4	6.916
zh.h2603	R1	2020	28.2	69	21.6	7.43733
zh.h2387	R1	2020	15	30.6	21.2	7.93933
zh.h1045	R1	2020	52.4	65.2	20.2	NA
zh.h2160	R1	2020	52.4	61.6	22	7.47133
zh.h1672	R1	2020	52	71.8	22.2	5.27
zh.h4673	R1	2020	25	36.2	16.2	7.49467
zh.h4681	R1	2020	36.6	57.4	21.6	8.096
zh.h0102	R1	2020	59.4	80.8	21.4	6.532
zh.h0062	R1	2020	49.2	70	24	6.74333
zh.h2651	R1	2020	62.2	79.2	22.6	7.14667
zh.h0875	R1	2020	27	37	18.6	8.04
zh.h0998	R1	2020	43.6	55.2	20.4	6.44667
zh.h2664	R1	2020	44.8	84.2	17.6	7.68667
zh.h5376	R1	2020	60.4	69.4	20	6.66333
zh.h0856	R1	2020	30.8	41.2	17.6	8.17667
zh.h0844	R1	2020	47.8	62	24.6	7.13333
zh.h1001	R1	2020	37.6	76.4	18.6	8.53333
zh.h0897	R1	2020	34.6	48	21.6	8.17667
zh.h1411	R1	2020	35.2	43.8	15.4	5.89
zh.h1649	R1	2020	59.6	72.8	19.2	NA
zh.h2405	R3	2020	27.8	30.2	10.2	6.58
zh.h2764	R3	2020	35.75	51.4	12.25	7.73667
zh.h2250	R3	2020	36.6	49.4	11.8	7.45467
zh.h0949	R3	2020	32	47.4	12.4	6.54233
zh.h0764	R3	2020	40.2	48	17.2	6.768
zh.h2464	R3	2020	33.6	41.8	14.8	7.41733
zh.h2591	R3	2020	40.6	51	16	7.07867
zh.h0861	R3	2020	33.4	37.6	12.4	7.13
zh.h2406	R3	2020	26.8	32.2	13	6.842
zh.h5034	R3	2020	38.2	44	10.2	9.49733
zh.h5327	R3	2020	33.2	35.6	11.8	6.18333
zh.h0537	R3	2020	30.6	46	15.6	6.15
zh.h0977	R3	2020	26	36.8	11	6.06667
zh.h4749	R3	2020	30.8	44.8	13.6	6.375
zh.h2462	R3	2020	34.8	38.2	11.6	6.96933
zh.h1401	R3	2020	38	43.4	10	7.04667
zh.h1395	R3	2020	29.8	34.6	10.6	6.82
zh.h2702	R3	2020	43.8	47.6	12	7.34
zh.h1843	R3	2020	43.8	51.8	12.8	7.09
zh.h1374	R3	2020	37	47.6	16	5.66267
zh.h0930	R3	2020	28	37	15.8	5.89867
zh.h2461	R3	2020	39.6	48.6	16	6.5275
zh.h1388	R3	2020	41.8	47	16.2	6.94733
zh.h1416	R3	2020	46.2	48.6	14	7.20333
zh.h5030	R3	2020	31	49.4	14	6.69933
zh.h2426	R3	2020	26	40.2	13.4	6.84867
zh.h2477	R3	2020	28	42.8	14.4	6.496
zh.h0680	R3	2020	39.4	45.2	14.8	6.54
zh.h0531	R3	2020	18.2	38	10.8	6.05133
zh.h5060	R3	2020	22	27.5	11.5	5.94
zh.h2561	R3	2020	39	52	13	6.41733
zh.h0719	R3	2020	26.8	47.4	15.4	6.97467
zh.h2456	R3	2020	41.2	45.2	11.4	6.33667
zh.h2499	R3	2020	30.8	36.6	14	6.05
zh.h2404	R3	2020	40.8	53	17	7.01067
zh.h1399	R3	2020	32.4	37	9.4	8.59
zh.h4923	R3	2020	37.6	46.8	9.4	6.244
zh.h2466	R3	2020	42.8	51.4	12.8	6.04267
zh.h4820	R3	2020	33.8	44	9.4	6.29733
zh.h0525	R3	2020	36	44.6	12.2	6.39267
zh.h2410	R3	2020	27.6	29.4	14.8	6.30067
zh.h1331	R3	2020	24.4	40.8	18	6.89333
zh.h1714	R3	2020	36.8	43.8	14	6.17533
zh.h5399	R3	2020	55.8	65.4	13.8	5.62867
zh.h0934	R3	2020	46	55.4	12.6	7.27333
zh.h2044	R3	2020	59	64.6	13.2	6.81667
zh.h0540	R3	2020	35.8	48.2	19.6	6.44667
zh.h1816	R3	2020	24.8	37.4	13	6.20467
zh.h2550	R3	2020	35	39.2	12.4	6.50133
zh.h2231	R3	2020	39.6	48.8	11	5.86667
zh.h0868	R3	2020	45.2	54	14.8	7.91467
zh.h4779	R3	2020	46	50	11	8.41067
zh.h2671	R3	2020	43.6	46.4	14.2	6.77733
zh.h2006	R3	2020	45.8	54.8	15.6	6.176
zh.h1771	R3	2020	33.6	44.4	12.6	6.308
zh.h0636	R3	2020	33.8	46.8	14	6.29067
zh.h1961	R3	2020	41.6	55	12.4	6.64067
zh.h2609	R3	2020	26.2	36.2	13.8	6.53
zh.h2475	R3	2020	28.2	49	16.4	7.21667
zh.h2177	R3	2020	41.4	52.2	15.6	6.42833
zh.h1324	R3	2020	27.6	50.4	15.4	6
zh.h1377	R3	2020	35.8	44.4	11.8	5.49333
zh.h2100	R3	2020	18.6	23.6	8.8	6.57
zh.h1315	R3	2020	31	37.2	10.8	7.595
zh.h5365	R3	2020	30.4	37.4	8.2	7.06667
zh.h0099	R3	2020	32.4	49.2	13.8	7.84667
zh.h1585	R3	2020	27.4	46	9.8	6.39333
zh.h2562	R3	2020	24.8	37.6	11.2	6.13
zh.h2045	R3	2020	12.2	20.2	5.2	6.94667
zh.h2652	R3	2020	26.2	37	11.4	6.03
zh.h2224	R3	2020	24.4	34.2	7	5.89667
zh.h1830	R3	2020	34.8	41.4	24.8	6.27333
zh.h0500	R3	2020	33.8	44	13.4	6.32333
zh.h2376	R3	2020	24.8	40	13.6	6.22667
zh.h2152	R3	2020	NA	NA	NA	7.81667
zh.h0033	R3	2020	7	33	10	7.31
zh.h1797	R3	2020	29.4	38.4	9.8	5.28333
zh.h2425	R3	2020	15.75	29.5	12.75	5.91867
zh.h0127	R3	2020	39.2	41	12	5.81667
zh.h5031	R3	2020	29.2	53.6	10.4	7.11333
zh.h2056	R3	2020	44.4	55.6	13.2	5.53
zh.h2637	R3	2020	24.8	41.8	15	5.90867
zh.h0490	R3	2020	43.6	48.8	12.4	6.14667
zh.h4795	R3	2020	35.6	45.2	9.2	5.74333
zh.h2604	R3	2020	28.4	45.2	15	6.74333
zh.h0577	R3	2020	26.8	41.2	16.4	5.84
zh.h2330	R3	2020	26.6	42.8	14.4	4.76833
zh.h5020	R3	2020	21.8	34.2	17	6.57667
zh.h4716	R3	2020	45.4	54.4	15.8	5.71667
zh.h5098	R3	2020	28.4	37.4	16.2	6.14
zh.h2294	R3	2020	29.4	49.4	14.6	5.56667
zh.h2618	R3	2020	34	49.8	14	6.6
zh.h0481	R3	2020	42.8	53.4	17.8	4.83
zh.h1602	R3	2020	57.6	67.4	15.4	7.63733
zh.h4754	R3	2020	54	71.4	16.2	5.82467
zh.h4701	R3	2020	40.4	54.6	13.2	6.116
zh.h2608	R3	2020	61.8	70.4	19.2	7.2
zh.h0162	R3	2020	49.6	63.2	15.4	7.06933
zh.h5075	R3	2020	57.2	66.6	16	6.07933
zh.h2076	R3	2020	27.6	37	11.8	6.38
zh.h2258	R3	2020	34.6	38.8	15.4	6.216
zh.h2665	R3	2020	37.6	43.6	10.4	7.33333
zh.h0125	R3	2020	35	44	17.8	6.142
zh.h2683	R3	2020	34.4	49.4	17.2	5.37467
zh.h4756	R3	2020	20.4	25.8	6.4	6.846
zh.h1075	R3	2020	37.2	47.2	15.8	5.38667
zh.h2483	R3	2020	20.4	25.6	6.4	6.52
zh.h0477	R3	2020	31.2	40.4	14.2	7.44333
zh.h2374	R3	2020	33.8	52.2	15.6	8.104
zh.h0436	R3	2020	37.2	49.8	17	7.47933
zh.h0024	R3	2020	28	55.6	7.6	6.28267
zh.h2682	R3	2020	29	44.8	15.2	7.75867
zh.h0608	R3	2020	17.6	28.6	14	7.25
zh.h2176	R3	2020	26.4	37	14.4	7.15
zh.h2105	R3	2020	21.6	32.6	14.6	6.44333
zh.h0042	R3	2020	35.2	42.6	9.2	7.39333
zh.h2292	R3	2020	20.2	41.2	13.2	6.21
zh.h2069	R3	2020	34.2	41.4	14	7.23667
zh.h2508	R3	2020	35.8	48.8	14.6	8.71667
zh.h4431	R3	2020	38.4	57.6	10.8	7.06333
zh.h0378	R3	2020	39.4	42.6	14.8	6.29667
zh.h1934	R3	2020	26.6	31.4	14.6	5.78
zh.h0519	R3	2020	22.6	32.6	6.4	6.254
zh.h2208	R3	2020	22.6	24.6	16.8	7.69133
zh.h5065	R3	2020	31.4	38.6	16.8	7.51333
zh.h2380	R3	2020	20	26	14.6	7.4
zh.h2378	R3	2020	36	48.4	14.6	8.28
zh.h4911	R3	2020	31	37.4	8	8.2
zh.h2654	R3	2020	36	45.8	17.6	8.24333
zh.h1683	R3	2020	36.6	42.6	17.6	9.71667
zh.h0074	R3	2020	35.4	43.4	14.2	7.36333
zh.h1777	R3	2020	43.6	51.8	17.4	6.57533
zh.h0678	R3	2020	24.2	38.6	17	7.75933
zh.h1306	R3	2020	39.8	48.2	16	7.228
zh.h0008	R3	2020	55.8	73.8	15.2	7.85267
zh.h1689	R3	2020	33	43.6	13.4	7.30733
zh.h0003	R3	2020	47.2	58.6	16.4	7.636
zh.h2248	R3	2020	30.6	45	14.4	7.72267
zh.h2621	R3	2020	37.8	53.6	16.6	7.93533
zh.h0041	R3	2020	54.6	71	13	7.63733
zh.h0417	R3	2020	52.8	58.8	15.2	6.916
zh.h0441	R3	2020	26.8	31	12.4	7.43733
zh.h2603	R3	2020	34	53	17	7.93933
zh.h2387	R3	2020	16.4	23	10.8	7.93267
zh.h1045	R3	2020	26.2	33.8	12.6	7.47133
zh.h2160	R3	2020	19.2	25.8	12.4	5.27
zh.h1672	R3	2020	51.2	62.6	20.2	7.49467
zh.h4673	R3	2020	22	27.2	7.6	8.096
zh.h4681	R3	2020	22	24.4	7.2	6.532
zh.h0102	R3	2020	44.8	54	16.4	6.74333
zh.h0062	R3	2020	17.4	21.4	11.2	7.14667
zh.h2651	R3	2020	24.8	30	11.4	8.04
zh.h0875	R3	2020	21.8	27.8	12.4	6.44667
zh.h0998	R3	2020	22.4	27.4	11.4	7.68667
zh.h2664	R3	2020	25.8	43	11.8	6.66333
zh.h5376	R3	2020	31.6	42.8	8.8	8.17667
zh.h0856	R3	2020	18.2	24.6	8.2	7.13333
zh.h0844	R3	2020	21	26	12.6	8.53333
zh.h1001	R3	2020	23.6	40.6	14.4	8.17667
zh.h0897	R3	2020	27.6	35.8	12.6	5.89
zh.h1411	R3	2020	26.8	35.8	10.2	7.39
zh.h1649	R3	2020	24.6	33.4	9.4	8.54667
zh.h2764	R2	2020	28	28	19	NA
zh.h2250	R2	2020	23.375	30.5	17.25	8.26467
zh.h0949	R2	2020	26.6	51.2	16.2	7.35233
zh.h0764	R2	2020	32.6667	44	15	7.578
zh.h2464	R2	2020	46	52.6	18.2	8.22733
zh.h2591	R2	2020	33.8	49.4	19.2	7.88867
zh.h0861	R2	2020	36.8	48.6	17.6	7.94
zh.h2406	R2	2020	29.4	39	12.6	7.652
zh.h5034	R2	2020	29.5	35.5	16	10.3073
zh.h5327	R2	2020	34.9	40.3	17.2	6.99333
zh.h0537	R2	2020	31.3	56.2	19.8	6.96
zh.h0977	R2	2020	20.6667	51.3333	13	6.87667
zh.h4749	R2	2020	39.6	61.8	17	7.185
zh.h2462	R2	2020	35.6	45.8	17.4	7.77933
zh.h1401	R2	2020	27	35	13.5	7.85667
zh.h1395	R2	2020	32.3	39.6	19	7.63
zh.h2702	R2	2020	38.4	49.2	15.8	8.15
zh.h1843	R2	2020	46	58.8	18.4	7.9
zh.h1374	R2	2020	25.3333	56.3333	14.3333	6.47267
zh.h0930	R2	2020	NA	NA	NA	6.70867
zh.h2461	R2	2020	30.2	40.2	15	7.3375
zh.h1388	R2	2020	36	38	17	7.75733
zh.h1416	R2	2020	41.5	42.5	20.25	8.01333
zh.h5030	R2	2020	18.75	48.5	15	7.50933
zh.h2426	R2	2020	14.5	44	13.25	7.65867
zh.h2477	R2	2020	26.6	45	14.2	NA
zh.h0680	R2	2020	43.8	53.6	17.2	NA
zh.h0531	R2	2020	35.8	57.8	23.4	6.86133
zh.h5060	R2	2020	25.4	34.6	17.6	6.75
zh.h2561	R2	2020	33.6667	47.3333	18.3333	7.22733
zh.h0719	R2	2020	34.6	54.6	17.8	7.78467
zh.h2456	R2	2020	40.2	44.6	14.8	7.14667
zh.h2499	R2	2020	40.2	48.4	17.4	6.86
zh.h2404	R2	2020	58	52.4	19.6	7.82067
zh.h1399	R2	2020	36	43.8	18.2	9.4
zh.h4923	R2	2020	47.2	52.2	15.2	7.054
zh.h2466	R2	2020	38.6	51.4	16.4	6.85267
zh.h4820	R2	2020	32.4	42.2	15	7.10733
zh.h0525	R2	2020	47.8	58.6	20.6	7.20267
zh.h2410	R2	2020	38.25	42.8	17	7.11067
zh.h1331	R2	2020	21	53.5	15	7.70333
zh.h1714	R2	2020	32.2	37.8	15.6	6.98533
zh.h5399	R2	2020	45	52.4	15.6	6.43867
zh.h0934	R2	2020	33.25	44	19.5	8.08333
zh.h2044	R2	2020	51.4	62	14.8	7.62667
zh.h0540	R2	2020	28	50	13	7.25667
zh.h1816	R2	2020	24	43.8	15.2	7.01467
zh.h2550	R2	2020	36	39	12.6	7.31133
zh.h2231	R2	2020	30.4	38.6	14.6	6.67667
zh.h0868	R2	2020	34.4	38.8	15.8	8.72467
zh.h4779	R2	2020	43	49.2	15.4	9.22067
zh.h2671	R2	2020	42.8	51.4	16.2	7.58733
zh.h2006	R2	2020	59.8	59.2	19.4	6.986
zh.h1771	R2	2020	28	53.6	15.6	7.118
zh.h0636	R2	2020	36.6	55.4	17.4	7.10067
zh.h1961	R2	2020	44	55.4	16.2	7.45067
zh.h2609	R2	2020	30	50.4	14.8	7.34
zh.h2475	R2	2020	27.6	57.4	13.8	8.02667
zh.h2177	R2	2020	66.6	64.4	27.8	7.23833
zh.h1324	R2	2020	23.4	48.2	15	6.81
zh.h1377	R2	2020	35	38.6	13.6	6.30333
zh.h2100	R2	2020	30.2	40.8	14.6	7.38
zh.h1315	R2	2020	36	51.6	17.6	8.405
zh.h5365	R2	2020	34.25	39.25	17.25	7.87667
zh.h0099	R2	2020	37.4	50.8	15.4	8.65667
zh.h1585	R2	2020	62.2	83.4	25	7.20333
zh.h2562	R2	2020	32.2	55.4	16	6.94
zh.h2045	R2	2020	22.6667	26.6667	18	7.75667
zh.h2652	R2	2020	NA	NA	NA	6.84
zh.h2224	R2	2020	34.2	38.6	14.6	6.70667
zh.h1830	R2	2020	39.3	52.6	24.8	7.08333
zh.h0500	R2	2020	63.6	69.2	25	7.13333
zh.h2376	R2	2020	29.6667	53.6667	30.6667	7.03667
zh.h2152	R2	2020	40.7	47	26.8	NA
zh.h0033	R2	2020	47.8	66.2	27	NA
zh.h1797	R2	2020	32.8	45.6	18.2	6.09333
zh.h2425	R2	2020	22.4	48.8	14.6	6.72867
zh.h0127	R2	2020	36.2	44.8	15.4	6.62667
zh.h5031	R2	2020	35	57.6	23.8	7.92333
zh.h2056	R2	2020	65.2	67	18.4	6.34
zh.h2637	R2	2020	22.8	45	12.4	6.71867
zh.h0490	R2	2020	39.4	45.2	16	6.95667
zh.h4795	R2	2020	53	55	16.2	6.55333
zh.h2604	R2	2020	47	72.5	18	7.55333
zh.h0577	R2	2020	25	47.6	12.8	6.65
zh.h2330	R2	2020	39.4	63.8	18.8	5.57833
zh.h5020	R2	2020	11	34	14	7.38667
zh.h4716	R2	2020	44.5	58	27	6.52667
zh.h5098	R2	2020	NA	NA	NA	6.95
zh.h2294	R2	2020	NA	NA	NA	6.37667
zh.h2618	R2	2020	33.25	46.75	12.75	7.41
zh.h0481	R2	2020	30.2	45.8	17.2	5.64
zh.h1602	R2	2020	48	66.4	27.8	8.44733
zh.h4754	R2	2020	35.8	54.2	24.8	6.63467
zh.h4701	R2	2020	34	52.8	18.6	6.926
zh.h2608	R2	2020	41.4	59.8	23.4	8.01
zh.h0162	R2	2020	39.6	55	23.4	7.87933
zh.h5075	R2	2020	43.2	52	19.6	6.88933
zh.h2076	R2	2020	28	32.2	15.4	7.19
zh.h2258	R2	2020	32.6	55	17.2	7.026
zh.h2665	R2	2020	43.6	53.2	17	8.14333
zh.h0125	R2	2020	42	73	21	6.952
zh.h2683	R2	2020	23.6	49.8	16.4	6.18467
zh.h4756	R2	2020	31.8	35.8	19.4	7.656
zh.h1075	R2	2020	24.6	51.6	15.8	6.19667
zh.h2483	R2	2020	20.2	26.2	17.6	7.33
zh.h0477	R2	2020	43	50	28	8.25333
zh.h2374	R2	2020	33.2	62.8	17.6	8.914
zh.h0436	R2	2020	39	44	21.6	8.28933
zh.h0024	R2	2020	75	91.4	28.2	7.09267
zh.h2682	R2	2020	45	62.8	20.4	8.56867
zh.h0608	R2	2020	29	44.8	17	8.06
zh.h2176	R2	2020	42.6	67.4	25.4	7.96
zh.h2105	R2	2020	30	43.2	20.4	7.25333
zh.h0042	R2	2020	56.2	63.8	27.4	8.20333
zh.h2292	R2	2020	21.2	39.4	15.8	7.02
zh.h2069	R2	2020	42	58.4	22.2	8.04667
zh.h2508	R2	2020	33.4	46.2	15.2	9.52667
zh.h4431	R2	2020	46.2	59	23.4	7.87333
zh.h0378	R2	2020	41	49	19	7.10667
zh.h1934	R2	2020	25	29	16	6.59
zh.h0519	R2	2020	25.8	36.8	22.4	7.064
zh.h2208	R2	2020	NA	NA	NA	8.50133
zh.h5065	R2	2020	NA	NA	NA	8.32333
zh.h2380	R2	2020	14.6	30.8	14.4	8.21
zh.h2378	R2	2020	NA	NA	NA	9.09
zh.h4911	R2	2020	24.2	29.8	14.2	9.01
zh.h2654	R2	2020	16.6	31.8	12.6	9.05333
zh.h1683	R2	2020	44.6	64.6	22.8	10.5267
zh.h0074	R2	2020	34.8	45.6	24.2	8.17333
zh.h1777	R2	2020	42.5	51.25	21.5	7.38533
zh.h0678	R2	2020	26.6	54.8	16	8.56933
zh.h1306	R2	2020	31.6	47.8	16.6	8.038
zh.h0008	R2	2020	72.6	79	24	8.66267
zh.h1689	R2	2020	35.8	45.2	15.2	8.11733
zh.h0003	R2	2020	44	57.4	22.6	8.446
zh.h2248	R2	2020	34.6	56.4	15.4	8.53267
zh.h2621	R2	2020	28	54.4	16	8.74533
zh.h0041	R2	2020	51.4	62.4	17.6	8.44733
zh.h0417	R2	2020	43.6	56.6	21	7.726
zh.h0441	R2	2020	42	47	17	8.24733
zh.h2603	R2	2020	29.8	48.8	15.6	8.74933
zh.h2387	R2	2020	21	37.2	13.4	8.74267
zh.h1045	R2	2020	37.75	46.5	22.5	8.28133
zh.h2160	R2	2020	42	66	25.6667	6.08
zh.h1672	R2	2020	40	57.4	25.8	8.30467
zh.h4673	R2	2020	31.25	31.25	22	8.906
zh.h4681	R2	2020	24	31	20	7.342
zh.h0102	R2	2020	75.4	75.2	26.8	7.55333
zh.h0062	R2	2020	38	54	24	7.95667
zh.h2651	R2	2020	NA	NA	NA	8.85
zh.h0875	R2	2020	37	37	23	7.25667
zh.h0998	R2	2020	NA	NA	NA	8.49667
zh.h2664	R2	2020	24	60	16	7.47333
zh.h5376	R2	2020	48.4	54	19.2	8.98667
zh.h0856	R2	2020	27.3333	31	18.6667	7.94333
zh.h0844	R2	2020	38	47.2	17	9.34333
zh.h1001	R2	2020	32.2	52	17.6	8.98667
zh.h0897	R2	2020	31	49.3333	23.3333	6.7
zh.h1411	R2	2020	35.5	36	16	NA
zh.h1649	R2	2020	40.6	43.8	16.6	NA

## Sheet: 2021
Sample	Rep	Year	MSH (cm)	FBL (cm)	NSK	SD (mm)
zh.h2405	R4	2021	43.8	54.2	16.6	5.82
zh.h2764	R4	2021	49	60.2	20	6.97667
zh.h2250	R4	2021	33.2	48.8	15.8	6.69467
zh.h0949	R4	2021	21.2	31.4	17.6	5.78233
zh.h0764	R4	2021	29.4	36.8	20.8	6.008
zh.h2464	R4	2021	20	28.6	20.4	6.65733
zh.h2591	R4	2021	23.2	34.4	17.4	6.31867
zh.h0861	R4	2021	35.6	45.8	16.6	6.37
zh.h2406	R4	2021	32.8	45.4	20.4	6.082
zh.h5034	R4	2021	34.8	63	18.8	8.73733
zh.h5327	R4	2021	34.2	50.4	17.8	5.42333
zh.h0537	R4	2021	20.8	28.8	15.4	5.39
zh.h0977	R4	2021	16.6	25.8	12.6	5.30667
zh.h4749	R4	2021	31.6	40.4	17	5.615
zh.h2462	R4	2021	26	45	15.6	6.20933
zh.h1401	R4	2021	39	54.6	19.8	6.28667
zh.h1395	R4	2021	34.8	47.6	17.6	6.06
zh.h2702	R4	2021	27.4	36.4	15.6	6.58
zh.h1843	R4	2021	28.8	38.8	17	6.33
zh.h1374	R4	2021	31.4	41	16.6	4.90267
zh.h0930	R4	2021	43.2	54.6	16	NA
zh.h2461	R4	2021	21.2	33	13.8	5.7675
zh.h1388	R4	2021	24	36.2	15	6.18733
zh.h1416	R4	2021	24.8	39.2	17.2	6.44333
zh.h5030	R4	2021	24.2	37	16.4	5.93933
zh.h2426	R4	2021	30.2	51.6	19.8	6.08867
zh.h2477	R4	2021	42.6	58	21	5.736
zh.h0680	R4	2021	24.6	54.2	18.2	5.78
zh.h0531	R4	2021	43	67.2	19	5.29133
zh.h5060	R4	2021	28.4	55	18.2	5.18
zh.h2561	R4	2021	30.2	43.6	19.4	5.65733
zh.h0719	R4	2021	24.4	35.6	19	6.21467
zh.h2456	R4	2021	25.6	44.6	17.6	5.57667
zh.h2499	R4	2021	21	36.4	14.8	5.29
zh.h2404	R4	2021	17.2	26.4	12.8	6.25067
zh.h1399	R4	2021	42.6	56.6	21.2	7.83
zh.h4923	R4	2021	40.4	55	19.8	5.484
zh.h2466	R4	2021	27.4	35.6	16.2	5.28267
zh.h4820	R4	2021	38.8	61.6	21.6	5.53733
zh.h0525	R4	2021	44.6	63.8	21.2	5.63267
zh.h2410	R4	2021	46	59.6	18.2	5.54067
zh.h1331	R4	2021	47.6	68.2	17.8	6.13333
zh.h1714	R4	2021	29.8	46.8	20.2	5.41533
zh.h5399	R4	2021	25.2	37.4	14	4.86867
zh.h0934	R4	2021	30	53.6	17.6	6.51333
zh.h2044	R4	2021	35.6	55.8	18	6.05667
zh.h0540	R4	2021	38	53.4	18.4	5.68667
zh.h1816	R4	2021	51.4	63.8	21.2	5.44467
zh.h2550	R4	2021	48.8	63.4	19.2	5.74133
zh.h2231	R4	2021	18.8	31.2	12.8	5.10667
zh.h0868	R4	2021	30	44.6	12.4	7.15467
zh.h4779	R4	2021	22.2	28.2	13	7.65067
zh.h2671	R4	2021	22.4	36.4	17.6	6.01733
zh.h2006	R4	2021	47.6	72.4	18.8	5.416
zh.h1771	R4	2021	40.2	60.4	18.4	5.548
zh.h0636	R4	2021	24.8	55.2	16.4	5.53067
zh.h1961	R4	2021	44.2	63.2	17.2	5.88067
zh.h2609	R4	2021	40.6	63.4	19.4	5.77
zh.h2475	R4	2021	63.4	82.6	20.2	6.45667
zh.h2177	R4	2021	25.6	32.2	12.8	5.66833
zh.h1324	R4	2021	51.2	67.6	20	5.24
zh.h1377	R4	2021	36.6	60.2	16.6	4.73333
zh.h2100	R4	2021	19.6	29.2	17.8	5.81
zh.h1315	R4	2021	24.6	36.6	14.4	6.835
zh.h5365	R4	2021	20.4	37.8	16.6	6.30667
zh.h0099	R4	2021	55.8	74	15.8	7.08667
zh.h1585	R4	2021	29	48.8	13.6	5.63333
zh.h2562	R4	2021	26.4	31.4	16.6	5.37
zh.h2045	R4	2021	23.6	38.2	18.6	6.18667
zh.h2652	R4	2021	56.8	69.8	18.4	5.27
zh.h2224	R4	2021	15.4	33.8	11	5.13667
zh.h1830	R4	2021	31.2	37	14.4	5.51333
zh.h0500	R4	2021	34	43.6	17.8	5.56333
zh.h2376	R4	2021	24.2	51.8	13.8	5.46667
zh.h2152	R4	2021	32	59.8	15	7.05667
zh.h0033	R4	2021	28.2	40.8	13	6.55
zh.h1797	R4	2021	48.6	64.8	17	4.52333
zh.h2425	R4	2021	40.4	68.6	16.2	5.15867
zh.h0127	R4	2021	24.8	34.8	13.6	5.05667
zh.h5031	R4	2021	35.6	65.6	17	6.35333
zh.h2056	R4	2021	16.6	30.6	12.4	4.77
zh.h2637	R4	2021	28.4	55	13.2	5.14867
zh.h0490	R4	2021	55.2	67.6	18.2	5.38667
zh.h4795	R4	2021	31	61.6	17.2	4.98333
zh.h2604	R4	2021	21.6	59.8	18.6	5.98333
zh.h0577	R4	2021	40.8	67.2	20.6	5.08
zh.h2330	R4	2021	41.8	55.6	17.4	4.00833
zh.h5020	R4	2021	20.4	37.6	10.4	5.81667
zh.h4716	R4	2021	26	35	13.6	4.95667
zh.h5098	R4	2021	20.4	39.2	13.2	5.38
zh.h2294	R4	2021	47.6	82	18.4	4.80667
zh.h2618	R4	2021	31.8	47.8	19.6	5.84
zh.h0481	R4	2021	34	52	17.4	4.07
zh.h1602	R4	2021	20.6	30	13.2	6.87733
zh.h4754	R4	2021	37	47.4	19.6	5.06467
zh.h4701	R4	2021	41.2	65	19.2	5.356
zh.h2608	R4	2021	44	64	22.2	NA
zh.h0162	R4	2021	26	34.8	19.8	6.30933
zh.h5075	R4	2021	46.6	63.2	22	5.31933
zh.h2076	R4	2021	21.4	36.6	17	5.62
zh.h2258	R4	2021	28.8	37.4	15.6	5.456
zh.h2665	R4	2021	46.2	56.6	18.2	6.57333
zh.h0125	R4	2021	29.4	69	23.2	5.382
zh.h2683	R4	2021	46.8	60.8	23	4.61467
zh.h4756	R4	2021	11.4	20.4	8.8	6.086
zh.h1075	R4	2021	29.8	68.8	18.6	4.62667
zh.h2483	R4	2021	13.6	25.4	11.2	5.76
zh.h0477	R4	2021	31.2	65.4	19.6	6.68333
zh.h2374	R4	2021	59	66.4	19	7.344
zh.h0436	R4	2021	26.2	40	14.2	6.71933
zh.h0024	R4	2021	37.4	64.4	19.6	5.52267
zh.h2682	R4	2021	56.8	70.6	20.4	6.99867
zh.h0608	R4	2021	28.8	58	18	6.49
zh.h2176	R4	2021	52	77.6	25	6.39
zh.h2105	R4	2021	24.4	46.8	18.6	5.68333
zh.h0042	R4	2021	49.6	64.6	23.2	6.63333
zh.h2292	R4	2021	32.2	62.2	20.4	5.45
zh.h2069	R4	2021	21.2	60.6	13.4	6.47667
zh.h2508	R4	2021	61.4	84	20.2	7.95667
zh.h4431	R4	2021	26	38.8	12.8	6.30333
zh.h0378	R4	2021	35.8	65.2	18	5.53667
zh.h1934	R4	2021	38.8	56.6	15	5.02
zh.h0519	R4	2021	41.2	55.2	14.2	5.494
zh.h2208	R4	2021	28.4	49.2	19	6.93133
zh.h5065	R4	2021	31.4	51.6	19.4	6.75333
zh.h2380	R4	2021	46.2	61.2	21.8	6.64
zh.h2378	R4	2021	51.2	69.2	22	7.52
zh.h4911	R4	2021	50.8	75.2	19.2	7.44
zh.h2654	R4	2021	60.6	76.4	21	7.48333
zh.h1683	R4	2021	50.4	70.2	20.4	8.95667
zh.h0074	R4	2021	52.6	68.2	18.6	6.60333
zh.h1777	R4	2021	34.8	51.6	16.6	5.81533
zh.h0678	R4	2021	27	43	15.8	6.99933
zh.h1306	R4	2021	48.2	60.2	20.6	6.468
zh.h0008	R4	2021	36	42.6	12.6	7.09267
zh.h1689	R4	2021	37	51.2	20.6	6.54733
zh.h0003	R4	2021	21.4	51.8	17.2	6.876
zh.h2248	R4	2021	28	37.6	17	6.96267
zh.h2621	R4	2021	29.4	37.6	13.2	7.17533
zh.h0041	R4	2021	17.8	27.4	12	6.87733
zh.h0417	R4	2021	49.8	62.4	19.6	6.156
zh.h0441	R4	2021	32.6	41	14.6	6.67733
zh.h2603	R4	2021	44.2	53	18.4	7.17933
zh.h2387	R4	2021	52.8	63.4	21	7.17267
zh.h1045	R4	2021	34.6	48.6	15	6.71133
zh.h2160	R4	2021	32.8	46.6	15.2	4.51
zh.h1672	R4	2021	46.6	80.2	22.8	6.73467
zh.h4673	R4	2021	47.8	69.4	19.6	7.336
zh.h4681	R4	2021	35	42.6	16	5.772
zh.h0102	R4	2021	52.6	60	19.8	5.98333
zh.h0062	R4	2021	51.2	65.2	17.8	6.38667
zh.h2651	R4	2021	47.2	57	20	7.28
zh.h0875	R4	2021	20.4	32.4	10.8	5.68667
zh.h0998	R4	2021	16	22.2	12.2	6.92667
zh.h2664	R4	2021	43.6	58.6	18	5.90333
zh.h5376	R4	2021	19.4	34	11	7.41667
zh.h0856	R4	2021	37.4	41.8	15.2	6.37333
zh.h0844	R4	2021	46.8	55.4	15.8	7.77333
zh.h1001	R4	2021	35.2	44.6	17	7.41667
zh.h0897	R4	2021	47	71	19.4	5.13
zh.h1411	R4	2021	15.6	24.6	11.8	NA
zh.h1649	R4	2021	29.2	54.4	18.2	NA
zh.h2405	R5	2021	28	31.4	16.8	7.39
zh.h2764	R5	2021	49.6	51.8	21.6	8.54667
zh.h2250	R5	2021	38	48.6	21.8	8.26467
zh.h0949	R5	2021	52	87.8	29.4	7.35233
zh.h0764	R5	2021	69	79.8	30	7.578
zh.h2464	R5	2021	47.2	58.8	23.4	8.22733
zh.h2591	R5	2021	58.2	73.4	23	7.88867
zh.h0861	R5	2021	48.8	44	19.4	7.94
zh.h2406	R5	2021	47	57.4	24.8	7.652
zh.h5034	R5	2021	41.8	49.6	15.8	10.3073
zh.h5327	R5	2021	34.6	43.6	16.8	6.99333
zh.h0537	R5	2021	33.8	62	18.8	6.96
zh.h0977	R5	2021	38.2	76.6	25	6.87667
zh.h4749	R5	2021	41.4	56.6	22	7.185
zh.h2462	R5	2021	44.8	48	20.4	7.77933
zh.h1401	R5	2021	43.2	48.4	16.6	7.85667
zh.h1395	R5	2021	42.6	49.8	17.8	7.63
zh.h2702	R5	2021	50	59	19.8	8.15
zh.h1843	R5	2021	42.4	48	15.4	7.9
zh.h1374	R5	2021	33.6	66.6	21.6	6.47267
zh.h0930	R5	2021	41.2	63.6	21.6	6.70867
zh.h2461	R5	2021	43.8	55	21	7.3375
zh.h1388	R5	2021	58.8	63.6	25.2	7.75733
zh.h1416	R5	2021	50.6	57.8	17	8.01333
zh.h5030	R5	2021	40.2	77.4	24	7.50933
zh.h2426	R5	2021	39.4	67.4	24.8	7.65867
zh.h2477	R5	2021	34.8	65.2	23.2	7.306
zh.h0680	R5	2021	52	59.2	23.4	7.35
zh.h0531	R5	2021	34.4	54.6	16.8	6.86133
zh.h5060	R5	2021	30.2	40.2	19.6	6.75
zh.h2561	R5	2021	41.4	44.8	13	7.22733
zh.h0719	R5	2021	42.2	70.8	19.4	7.78467
zh.h2456	R5	2021	42.2	45.2	10.4	7.14667
zh.h2499	R5	2021	40	52.4	22.6	6.86
zh.h2404	R5	2021	38	43.8	19.6	7.82067
zh.h1399	R5	2021	40.6	46.2	11.6	9.4
zh.h4923	R5	2021	43.4	56.4	12.4	7.054
zh.h2466	R5	2021	37.4	58.2	15	6.85267
zh.h4820	R5	2021	36.2	48.2	12.8	7.10733
zh.h0525	R5	2021	46	51.4	16	7.20267
zh.h2410	R5	2021	38.6	43.8	19.2	7.11067
zh.h1331	R5	2021	42.2	64	22.2	7.70333
zh.h1714	R5	2021	35.4	41	18.2	6.98533
zh.h5399	R5	2021	48.4	50.4	13	6.43867
zh.h0934	R5	2021	37	73.6	22.2	8.08333
zh.h2044	R5	2021	61.4	63	21	7.62667
zh.h0540	R5	2021	38.8	62.6	19	7.25667
zh.h1816	R5	2021	34.2	63.8	14.4	7.01467
zh.h2550	R5	2021	33.6	40.4	10.2	7.31133
zh.h2231	R5	2021	37.2	40.6	17	6.67667
zh.h0868	R5	2021	38.2	39.6	22	8.72467
zh.h4779	R5	2021	37.2	42.6	9.4	9.22067
zh.h2671	R5	2021	53.2	61.2	16.8	7.58733
zh.h2006	R5	2021	59.6	58.4	22.4	6.986
zh.h1771	R5	2021	27.2	59.2	9.6	7.118
zh.h0636	R5	2021	42	60.8	18.4	7.10067
zh.h1961	R5	2021	38.8	46	10.8	7.45067
zh.h2609	R5	2021	33.2	55.8	18	7.34
zh.h2475	R5	2021	27	46.8	18.6	8.02667
zh.h2177	R5	2021	31.2	44	19.2	7.23833
zh.h1324	R5	2021	25.4	49.8	12.6	6.81
zh.h1377	R5	2021	32.6	35.8	20.2	6.30333
zh.h2100	R5	2021	30.2	39.6	16.2	7.38
zh.h1315	R5	2021	28.6	34	17	8.405
zh.h5365	R5	2021	30.2	36	15.4	7.87667
zh.h0099	R5	2021	44.6	52.2	23	8.65667
zh.h1585	R5	2021	53.6	82.6	27	7.20333
zh.h2562	R5	2021	33	60.2	12.2	6.94
zh.h2045	R5	2021	28	44	10.4	7.75667
zh.h2652	R5	2021	33.8	50.2	18.4	6.84
zh.h2224	R5	2021	25.8	29.6	8.4	6.70667
zh.h1830	R5	2021	37.4	47.2	15.6	7.08333
zh.h0500	R5	2021	37.8	39.2	14	7.13333
zh.h2376	R5	2021	38.6	65	17	7.03667
zh.h2152	R5	2021	48.2	50.6	26.4	8.62667
zh.h0033	R5	2021	34	49.4	22	8.12
zh.h1797	R5	2021	28.8	34.4	17	6.09333
zh.h2425	R5	2021	34.2	58.4	21.8	6.72867
zh.h0127	R5	2021	23.2	53.4	16.4	6.62667
zh.h5031	R5	2021	35.8	43.6	18.8	7.92333
zh.h2056	R5	2021	55.6	59.8	20.8	6.34
zh.h2637	R5	2021	27.8	50	11.8	6.71867
zh.h0490	R5	2021	38.8	42.2	16.6	6.95667
zh.h4795	R5	2021	47	52.2	17.2	6.55333
zh.h2604	R5	2021	40	65.6	17.2	7.55333
zh.h0577	R5	2021	41.4	55	15.8	6.65
zh.h2330	R5	2021	34.4	48.8	18.4	5.57833
zh.h5020	R5	2021	23	56.2	18.4	7.38667
zh.h4716	R5	2021	45.2	52.6	19.8	6.52667
zh.h5098	R5	2021	33.6	58.6	23	6.95
zh.h2294	R5	2021	23	54.6	19.6	6.37667
zh.h2618	R5	2021	25.8	43.2	12.8	7.41
zh.h0481	R5	2021	38	47.4	15.8	5.64
zh.h1602	R5	2021	45.6	53.4	13.5	8.44733
zh.h4754	R5	2021	55.6	66.2	24.4	6.63467
zh.h4701	R5	2021	32	40.6	16	6.926
zh.h2608	R5	2021	40.2	66.6	23.8	8.01
zh.h0162	R5	2021	42.2	49.8	13.6	7.87933
zh.h5075	R5	2021	44	55.8	16.8	6.88933
zh.h2076	R5	2021	28.4	34.6	12.6	7.19
zh.h2258	R5	2021	42.6	65.2	16	7.026
zh.h2665	R5	2021	33.2	40.8	9	8.14333
zh.h0125	R5	2021	48.8	57.6	22	6.952
zh.h2683	R5	2021	38.8	78.6	22.2	6.18467
zh.h4756	R5	2021	25	29.2	7.2	7.656
zh.h1075	R5	2021	43.4	52.2	14.2	6.19667
zh.h2483	R5	2021	16.2	19.8	6.8	7.33
zh.h0477	R5	2021	41.4	51.6	19	8.25333
zh.h2374	R5	2021	38	64.6	20.4	8.914
zh.h0436	R5	2021	41	51.2	22.6	8.28933
zh.h0024	R5	2021	42.8	46.4	11.8	7.09267
zh.h2682	R5	2021	31.2	51.8	13.8	8.56867
zh.h0608	R5	2021	26	49.4	12.75	8.06
zh.h2176	R5	2021	39	42.8	13.6	7.96
zh.h2105	R5	2021	28.2	37.2	10.6	7.25333
zh.h0042	R5	2021	50.2	61.4	19.6	8.20333
zh.h2292	R5	2021	25.4	39.2	20	7.02
zh.h2069	R5	2021	38.6	50	20.8	8.04667
zh.h2508	R5	2021	34.2	56.2	15.2	9.52667
zh.h4431	R5	2021	57.8	64.6	29.4	7.87333
zh.h0378	R5	2021	41	50	18.6	7.10667
zh.h1934	R5	2021	45.4	52.2	14.4	6.59
zh.h0519	R5	2021	34.8	50.2	19	7.064
zh.h2208	R5	2021	28.8	45.8	20.4	8.50133
zh.h5065	R5	2021	47.6	57.4	18.2	8.32333
zh.h2380	R5	2021	33.4	58.8	16	8.21
zh.h2378	R5	2021	40.6	56	15.8	9.09
zh.h4911	R5	2021	25.8	30	12.8	9.01
zh.h2654	R5	2021	30.4	50.4	10.2	9.05333
zh.h1683	R5	2021	36.8	42	15.6	10.5267
zh.h0074	R5	2021	46.2	62.6	15.2	8.17333
zh.h1777	R5	2021	50.4	56.4	14.8	7.38533
zh.h0678	R5	2021	34.6	57.2	14	8.56933
zh.h1306	R5	2021	41	55	14.6	8.038
zh.h0008	R5	2021	56.2	73.2	11.4	8.66267
zh.h1689	R5	2021	48.2	56.4	12.4	8.11733
zh.h0003	R5	2021	78.4	93	28.6	8.446
zh.h2248	R5	2021	39.8	49	16	8.53267
zh.h2621	R5	2021	41	56.4	19	8.74533
zh.h0041	R5	2021	66.6	76.2	17	8.44733
zh.h0417	R5	2021	45.8	52.6	16.5	7.726
zh.h0441	R5	2021	48	63	22.8	8.24733
zh.h2603	R5	2021	40.2	65.6	21.4	8.74933
zh.h2387	R5	2021	29.8	49.2	21	8.74267
zh.h1045	R5	2021	57.8	64.8	22.4	8.28133
zh.h2160	R5	2021	51	72.2	14	6.08
zh.h1672	R5	2021	55.4	68.6	15.8	8.30467
zh.h4673	R5	2021	28.6	31.6	8.8	8.906
zh.h4681	R5	2021	26.6	32.6	9.4	7.342
zh.h0102	R5	2021	47.6	62	22	7.55333
zh.h0062	R5	2021	42	49.4	14	7.95667
zh.h2651	R5	2021	51.6	61.8	23.4	8.85
zh.h0875	R5	2021	40.6	41.4	18.8	7.25667
zh.h0998	R5	2021	45.6	59.4	22	8.49667
zh.h2664	R5	2021	24.8	74.8	17.6	7.47333
zh.h5376	R5	2021	41.2	45.6	11.2	8.98667
zh.h0856	R5	2021	20.4	23.4	9.8	7.94333
zh.h0844	R5	2021	50	56.8	22	9.34333
zh.h1001	R5	2021	40.8	74.2	18.8	8.98667
zh.h0897	R5	2021	39.8	53.8	16.2	6.7
zh.h1411	R5	2021	42.2	48	10.2	6.58
zh.h1649	R5	2021	35.6	52	11.4	7.73667
zh.h2405	R6	2021	23	25.4	9.2	NA
zh.h2764	R6	2021	26.6	30.2	16.2	NA
zh.h2250	R6	2021	21.4	27.6	12.8	7.45467
zh.h0949	R6	2021	32.4	36.2	13.4	6.54233
zh.h0764	R6	2021	47.8	56.4	20.6	6.768
zh.h2464	R6	2021	49.2	54.4	15.8	7.41733
zh.h2591	R6	2021	46.8	56	16	7.07867
zh.h0861	R6	2021	31	38	14	7.13
zh.h2406	R6	2021	34.6	39	15.2	6.842
zh.h5034	R6	2021	17.8	25.2	9.4	9.49733
zh.h5327	R6	2021	25	27	12	6.18333
zh.h0537	R6	2021	36.6	56.2	23	6.15
zh.h0977	R6	2021	28	50.6	14.2	6.06667
zh.h4749	R6	2021	28.4	35.8	16.2	6.375
zh.h2462	R6	2021	32.2	36.6	15.8	6.96933
zh.h1401	R6	2021	27.6	37.8	15	7.04667
zh.h1395	R6	2021	24.2	33.8	11	6.82
zh.h2702	R6	2021	45.2	49.2	19.2	7.34
zh.h1843	R6	2021	40	41.4	18.8	7.09
zh.h1374	R6	2021	37.6	44.2	17.6	5.66267
zh.h0930	R6	2021	44	55.4	18.6	5.89867
zh.h2461	R6	2021	33.6	42.6	14.6	6.5275
zh.h1388	R6	2021	41.4	48	17	6.94733
zh.h1416	R6	2021	31.8	36.6	14.2	7.20333
zh.h5030	R6	2021	28.4	60.8	14.8	6.69933
zh.h2426	R6	2021	34.4	59.8	16.8	6.84867
zh.h2477	R6	2021	37	63.6	18.2	6.496
zh.h0680	R6	2021	42.2	50	16.4	6.54
zh.h0531	R6	2021	32.6	58.6	16	6.05133
zh.h5060	R6	2021	30.4	35	16	5.94
zh.h2561	R6	2021	34	41.4	15.2	6.41733
zh.h0719	R6	2021	34.6	61.2	18.4	6.97467
zh.h2456	R6	2021	34.4	36.6	13	6.33667
zh.h2499	R6	2021	33.8	46.2	15.8	6.05
zh.h2404	R6	2021	41.2	45	22	7.01067
zh.h1399	R6	2021	22.2	25.8	13.6	8.59
zh.h4923	R6	2021	33.6	37.6	14.4	6.244
zh.h2466	R6	2021	29.4	39.8	18.2	6.04267
zh.h4820	R6	2021	27.8	33.8	13	6.29733
zh.h0525	R6	2021	32.2	38.2	15.2	6.39267
zh.h2410	R6	2021	35.4	40.2	16	6.30067
zh.h1331	R6	2021	24.8	51	15.8	6.89333
zh.h1714	R6	2021	26.6	34.4	13.2	6.17533
zh.h5399	R6	2021	38	44.2	15.6	5.62867
zh.h0934	R6	2021	29.2	48.4	16.4	7.27333
zh.h2044	R6	2021	46.6	49.2	16.4	6.81667
zh.h0540	R6	2021	38.6	60.2	18.4	6.44667
zh.h1816	R6	2021	39	50.8	14.8	6.20467
zh.h2550	R6	2021	30.4	33.6	16.4	6.50133
zh.h2231	R6	2021	19.4	27	12.6	5.86667
zh.h0868	R6	2021	35.8	39.6	16.4	7.91467
zh.h4779	R6	2021	31	35.4	12.6	8.41067
zh.h2671	R6	2021	45.8	56.2	17.4	6.77733
zh.h2006	R6	2021	46.6	51.8	19.2	6.176
zh.h1771	R6	2021	26.4	52.8	13	6.308
zh.h0636	R6	2021	29.8	65.6	15.2	6.29067
zh.h1961	R6	2021	38	33.6	15	6.64067
zh.h2609	R6	2021	30	53	16.6	6.53
zh.h2475	R6	2021	27.2	51	13	7.21667
zh.h2177	R6	2021	41.8	47.8	18	6.42833
zh.h1324	R6	2021	27.8	54	14	6
zh.h1377	R6	2021	32	37.8	13.8	5.49333
zh.h2100	R6	2021	25.6	29	12.2	6.57
zh.h1315	R6	2021	24.4	29.2	13.4	7.595
zh.h5365	R6	2021	32.8	35.8	11.6	7.06667
zh.h0099	R6	2021	33.8	53.6	15.6	7.84667
zh.h1585	R6	2021	45.6	54.8	18.2	6.39333
zh.h2562	R6	2021	28	62.2	14	6.13
zh.h2045	R6	2021	23.2	27.8	14.4	6.94667
zh.h2652	R6	2021	43.8	61.6	14.4	6.03
zh.h2224	R6	2021	30	38.8	13	5.89667
zh.h1830	R6	2021	48.8	65.8	19	6.27333
zh.h0500	R6	2021	51.2	57.4	20	6.32333
zh.h2376	R6	2021	46.2	62.8	15.6	6.22667
zh.h2152	R6	2021	45.6	56.8	17.8	7.81667
zh.h0033	R6	2021	37.4	48	19	7.31
zh.h1797	R6	2021	23.8	27.2	8	5.28333
zh.h2425	R6	2021	24.8	49	14	5.91867
zh.h0127	R6	2021	26.6	29.6	14.6	5.81667
zh.h5031	R6	2021	31.6	62	16.6	7.11333
zh.h2056	R6	2021	44.2	50.4	15.4	5.53
zh.h2637	R6	2021	30.8	54.4	13.6	5.90867
zh.h0490	R6	2021	35.6	39.2	14.6	6.14667
zh.h4795	R6	2021	24.8	31.8	12.2	5.74333
zh.h2604	R6	2021	35.2	57.8	13.8	6.74333
zh.h0577	R6	2021	21.6	32.2	10.6	5.84
zh.h2330	R6	2021	29.4	47.8	14.6	4.76833
zh.h5020	R6	2021	22.4	53.4	12.4	6.57667
zh.h4716	R6	2021	40.6	56.4	20.6	5.71667
zh.h5098	R6	2021	38.4	62	16.8	6.14
zh.h2294	R6	2021	36.2	50.8	12.2	5.56667
zh.h2618	R6	2021	32.8	53.4	14.2	6.6
zh.h0481	R6	2021	29.4	41.2	15.4	4.83
zh.h1602	R6	2021	29.4	31.2	15	7.63733
zh.h4754	R6	2021	48.4	51.8	15	5.82467
zh.h4701	R6	2021	31.2	39.4	12.4	6.116
zh.h2608	R6	2021	48.6	66.8	18.6	7.2
zh.h0162	R6	2021	44.2	52.6	15.2	7.06933
zh.h5075	R6	2021	25.4	33.4	15.8	6.07933
zh.h2076	R6	2021	30	36.6	13.2	6.38
zh.h2258	R6	2021	35.2	40	12.8	6.216
zh.h2665	R6	2021	46	48.8	15.6	7.33333
zh.h0125	R6	2021	35.8	58.8	13.2	6.142
zh.h2683	R6	2021	21	24.4	9.2	5.37467
zh.h4756	R6	2021	23.2	47	13	6.846
zh.h1075	R6	2021	14	16.6	12.8	5.38667
zh.h2483	R6	2021	40	47.6	17.8	6.52
zh.h0477	R6	2021	40.8	69.8	19	7.44333
zh.h2374	R6	2021	NA	NA	NA	8.104
zh.h0436	R6	2021	42.8	52	15.4	7.47933
zh.h0024	R6	2021	45.8	54.2	16	6.28267
zh.h2682	R6	2021	29.2	52.8	7.4	7.75867
zh.h0608	R6	2021	26	49.4	15.6	7.25
zh.h2176	R6	2021	38	46.4	15	7.15
zh.h2105	R6	2021	23.4	41.2	14.6	6.44333
zh.h0042	R6	2021	36.2	43.8	19	7.39333
zh.h2292	R6	2021	24.2	59.6	13	6.21
zh.h2069	R6	2021	33	43	16.2	7.23667
zh.h2508	R6	2021	37.8	52.2	13.4	8.71667
zh.h4431	R6	2021	38.2	52	17.4	7.06333
zh.h0378	R6	2021	38	48.8	17.8	6.29667
zh.h1934	R6	2021	46	55.4	16.6	5.78
zh.h0519	R6	2021	33.2	41.2	15.4	6.254
zh.h2208	R6	2021	31.4	42.8	13.6	7.69133
zh.h5065	R6	2021	46	50.6	13	7.51333
zh.h2380	R6	2021	30.8	48.2	11.8	7.4
zh.h2378	R6	2021	47.4	62.2	14.4	8.28
zh.h4911	R6	2021	29.4	40.6	13.4	8.2
zh.h2654	R6	2021	25.2	48.2	9.2	8.24333
zh.h1683	R6	2021	39.8	46.2	12.6	9.71667
zh.h0074	R6	2021	45.8	62.2	16.4	7.36333
zh.h1777	R6	2021	45	53.2	15	6.57533
zh.h0678	R6	2021	32.8	50.8	12.4	7.75933
zh.h1306	R6	2021	32.4	49.2	14.4	7.228
zh.h0008	R6	2021	53	58.8	21	7.85267
zh.h1689	R6	2021	39.8	47.4	13	7.30733
zh.h0003	R6	2021	51.8	57.2	17.8	7.636
zh.h2248	R6	2021	35.6	48	11.4	7.72267
zh.h2621	R6	2021	40	60.4	15.6	7.93533
zh.h0041	R6	2021	41	53.8	17	7.63733
zh.h0417	R6	2021	43	50.4	17.4	6.916
zh.h0441	R6	2021	42.8	52.8	16.2	7.43733
zh.h2603	R6	2021	43.6	52.4	16.2	7.93933
zh.h2387	R6	2021	40.8	53	13	7.93267
zh.h1045	R6	2021	18.4	35.2	9.8	7.47133
zh.h2160	R6	2021	37	57.6	15.2	5.27
zh.h1672	R6	2021	40.6	58.4	18	7.49467
zh.h4673	R6	2021	46.4	52	17.2	8.096
zh.h4681	R6	2021	18.8	20.6	7.8	6.532
zh.h0102	R6	2021	22.2	31.8	14.2	6.74333
zh.h0062	R6	2021	37.4	47.4	12.4	7.14667
zh.h2651	R6	2021	43.6	52.2	13.8	8.04
zh.h0875	R6	2021	36.2	41.4	12	6.44667
zh.h0998	R6	2021	36.8	46.2	12.6	7.68667
zh.h2664	R6	2021	23.6	57.8	8.2	6.66333
zh.h5376	R6	2021	29.6	35.8	14.2	8.17667
zh.h0856	R6	2021	22.6	28	11.2	7.13333
zh.h0844	R6	2021	37.2	47.4	15.4	8.53333
zh.h1001	R6	2021	29.8	53.8	14.6	8.17667
zh.h0897	R6	2021	28.8	39.4	6.8	5.89
zh.h1411	R6	2021	37.8	42.4	11.8	NA
zh.h1649	R6	2021	25.8	32.2	8.4	NA

## Sheet: 2022
Sample	Rep	Year	MSH (cm)	FBL (cm)	NSK	SD (mm)
zh.h2405	R7	2022	15.4	18.4	15.4	NA
zh.h2764	R7	2022	24	26.8	18.6	8.54667
zh.h2250	R7	2022	18.6	26.4	16.6	8.26467
zh.h0949	R7	2022	20.75	27.25	17	7.35233
zh.h0764	R7	2022	24.8	32.8	20.4	7.578
zh.h2464	R7	2022	27.4	35	17	8.22733
zh.h2591	R7	2022	30	36.2	18.2	7.88867
zh.h0861	R7	2022	15.8	21	15	7.94
zh.h2406	R7	2022	23	28.6	18	7.652
zh.h5034	R7	2022	25.6	30.2	16.6	NA
zh.h5327	R7	2022	27	30.6	17	6.99333
zh.h0537	R7	2022	24.4	40.2	20.8	6.96
zh.h0977	R7	2022	24	44	18.2	6.87667
zh.h4749	R7	2022	27.2	33	19.6	7.185
zh.h2462	R7	2022	33.6	38	18	7.77933
zh.h1401	R7	2022	26.2	32.6	17.4	7.85667
zh.h1395	R7	2022	19	22.6	16.4	7.63
zh.h2702	R7	2022	33.5	37.6	19.75	8.15
zh.h1843	R7	2022	35.4	40.2	20.6	7.9
zh.h1374	R7	2022	38.2	41	17	6.47267
zh.h0930	R7	2022	35.6	45.4	16.6	6.70867
zh.h2461	R7	2022	25.75	33	16	7.3375
zh.h1388	R7	2022	33.8	40.4	18.6	7.75733
zh.h1416	R7	2022	33.2	42.6	19.2	8.01333
zh.h5030	R7	2022	26.2	41.2	15.2	7.50933
zh.h2426	R7	2022	22.4	31	17	7.65867
zh.h2477	R7	2022	30.4	37.4	14.6	7.306
zh.h0680	R7	2022	33.2	37.4	17.8	7.35
zh.h0531	R7	2022	24.2	42.6	17.4	6.86133
zh.h5060	R7	2022	24.4	28.4	13.8	6.75
zh.h2561	R7	2022	26.8	36.2	12.8	7.22733
zh.h0719	R7	2022	29.6	32	14.8	7.78467
zh.h2456	R7	2022	30.4	34.8	18.2	7.14667
zh.h2499	R7	2022	26.4	31.2	14.6	6.86
zh.h2404	R7	2022	23.6	26.6	13.8	7.82067
zh.h1399	R7	2022	25.75	33.25	14.5	NA
zh.h4923	R7	2022	26	34.8	14.3333	7.054
zh.h2466	R7	2022	26	30.8	14.8	6.85267
zh.h4820	R7	2022	30.4	33.6	15.2	7.10733
zh.h0525	R7	2022	30.8	32.4	15.6	7.20267
zh.h2410	R7	2022	32.8	37.4	16.8	7.11067
zh.h1331	R7	2022	25.6	25.4	16.2	7.70333
zh.h1714	R7	2022	47.8	51	19.2	6.98533
zh.h5399	R7	2022	37	50.8	20	6.43867
zh.h0934	R7	2022	45.8	46.8	17.2	8.08333
zh.h2044	R7	2022	33.75	47.5	19.25	7.62667
zh.h0540	R7	2022	48.5	52.75	18.75	7.25667
zh.h1816	R7	2022	31.8	33.4	16	7.01467
zh.h2550	R7	2022	23.6	30	13.8	7.31133
zh.h2231	R7	2022	29.4	34.2	16.6	6.67667
zh.h0868	R7	2022	26.6	27.8	14.4	8.72467
zh.h4779	R7	2022	28.8	32.2	15.8	9.22067
zh.h2671	R7	2022	35.2	37	14	7.58733
zh.h2006	R7	2022	27.2	53.8	15	6.986
zh.h1771	R7	2022	25.2	37.6	16.2	7.118
zh.h0636	R7	2022	27.2	29.2	13	7.10067
zh.h1961	R7	2022	25	46.4	15.6	7.45067
zh.h2609	R7	2022	27	41	17.6	7.34
zh.h2475	R7	2022	32.6	39.4	21	8.02667
zh.h2177	R7	2022	20.6	41.4	18.6	7.23833
zh.h1324	R7	2022	27.4	33	16.4	6.81
zh.h1377	R7	2022	23.5	26.6	15.75	6.30333
zh.h2100	R7	2022	20	23.4	17	7.38
zh.h1315	R7	2022	24.8	25.2	15	8.405
zh.h5365	R7	2022	31.8	44	20	7.87667
zh.h0099	R7	2022	38.8	48.4	16	8.65667
zh.h1585	R7	2022	27.2	35.4	20.2	7.20333
zh.h2562	R7	2022	21.6	26.8	19	6.94
zh.h2045	R7	2022	38.8	53.8	20	7.75667
zh.h2652	R7	2022	24.2	28.8	14.4	6.84
zh.h2224	R7	2022	17.5	26.8	17	6.70667
zh.h1830	R7	2022	31.4	37.8	18.4	7.08333
zh.h0500	R7	2022	29.6	45.2	17	7.13333
zh.h2376	R7	2022	18.6	34.4	15.2	7.03667
zh.h2152	R7	2022	30	38.6	20.2	8.62667
zh.h0033	R7	2022	20.2	36.4	8.4	8.12
zh.h1797	R7	2022	14.8	32.2	6.8	6.09333
zh.h2425	R7	2022	17.2	20.2	6.8	6.72867
zh.h0127	R7	2022	20.6	34.2	8.8	6.62667
zh.h5031	R7	2022	31.8	34.6	11.4	NA
zh.h2056	R7	2022	19.2	37.8	7.8	6.34
zh.h2637	R7	2022	25.2	27	11.8	6.71867
zh.h0490	R7	2022	22.2	30.2	9.2	6.95667
zh.h4795	R7	2022	26.2	40.2	16.2	6.55333
zh.h2604	R7	2022	20.2	30.2	12	7.55333
zh.h0577	R7	2022	6.6	11.6	7.6	6.65
zh.h2330	R7	2022	22	30.25	10.75	5.57833
zh.h5020	R7	2022	27.4	34.4	12.2	7.38667
zh.h4716	R7	2022	9	14.5	9.25	6.52667
zh.h5098	R7	2022	21.2	31.2	8.6	6.95
zh.h2294	R7	2022	20.6	29.6	8.8	6.37667
zh.h2618	R7	2022	20.2	26.2	11.2	7.41
zh.h0481	R7	2022	21.6	28	9	5.64
zh.h1602	R7	2022	27.6	24.2	13.2	8.44733
zh.h4754	R7	2022	24.2	29.4	12.4	6.63467
zh.h4701	R7	2022	29.4	36.2	14.4	6.926
zh.h2608	R7	2022	31.2	34.6	13.4	8.01
zh.h0162	R7	2022	25.6	30.6	11.6	7.87933
zh.h5075	R7	2022	17	20.6	13.4	6.88933
zh.h2076	R7	2022	22.8	23	10.6	7.19
zh.h2258	R7	2022	19.6	25.2	10.2	7.026
zh.h2665	R7	2022	28.2	33.8	15.4	8.14333
zh.h0125	R7	2022	22.6	39.2	13.2	6.952
zh.h2683	R7	2022	23.8	24.4	16.2	6.18467
zh.h4756	R7	2022	18.4	20	12.2	7.656
zh.h1075	R7	2022	16.8	17.6	11.6	6.19667
zh.h2483	R7	2022	28	35.4	14.6	7.33
zh.h0477	R7	2022	28.2	32.6	17	8.25333
zh.h2374	R7	2022	35.5	42	14.5	8.914
zh.h0436	R7	2022	40.8	44.6	16.6	8.28933
zh.h0024	R7	2022	28.4	41.8	13	7.09267
zh.h2682	R7	2022	29.8	33.6	15.4	8.56867
zh.h0608	R7	2022	30	36.6	16.8	8.06
zh.h2176	R7	2022	17.6	33.6	21	7.96
zh.h2105	R7	2022	33.2	43	20	7.25333
zh.h0042	R7	2022	21.4	42.6	18.4	8.20333
zh.h2292	R7	2022	31.8	39.8	18.4	7.02
zh.h2069	R7	2022	25.4	39	20	8.04667
zh.h2508	R7	2022	31.4	41.2	19.8	9.52667
zh.h4431	R7	2022	23.2	31.6	19.6	7.87333
zh.h0378	R7	2022	22.8	37	16.6	7.10667
zh.h1934	R7	2022	14.8	32.4	11.4	6.59
zh.h0519	R7	2022	18.2	24.4	21.2	7.064
zh.h2208	R7	2022	21.6	41	18.2	8.50133
zh.h5065	R7	2022	19.4	48.6	18.8	8.32333
zh.h2380	R7	2022	29.4	44.6	19.2	8.21
zh.h2378	R7	2022	24	34.4	20.8	9.09
zh.h4911	R7	2022	26.6	34.2	21.6	9.01
zh.h2654	R7	2022	27	37	19	9.05333
zh.h1683	R7	2022	29.6	40	20.2	10.5267
zh.h0074	R7	2022	33	39	20.2	8.17333
zh.h1777	R7	2022	27.6	40.4	20.6	7.38533
zh.h0678	R7	2022	21.2	26.2	10.2	8.56933
zh.h1306	R7	2022	32.8	37.6	11.8	8.038
zh.h0008	R7	2022	27	33.6	12	8.66267
zh.h1689	R7	2022	41.2	45.4	13.2	8.11733
zh.h0003	R7	2022	19.25	32	12.5	8.446
zh.h2248	R7	2022	30.8	36.5	13.2	8.53267
zh.h2621	R7	2022	22.2	28.4	12.6	8.74533
zh.h0041	R7	2022	26	29.6	12.6	8.44733
zh.h0417	R7	2022	38	44.6	13.4	7.726
zh.h0441	R7	2022	22.8	44.2	11.4	8.24733
zh.h2603	R7	2022	16.4	23.6	10.4	8.74933
zh.h2387	R7	2022	39.2	39.2	12.8	8.74267
zh.h1045	R7	2022	30.2	38	12.6	8.28133
zh.h2160	R7	2022	29.6	39.4	14.2	6.08
zh.h1672	R7	2022	18.2	22.4	12.8	8.30467
zh.h4673	R7	2022	16	39.8	12.8	8.906
zh.h4681	R7	2022	32.2	35.2	11.2	7.342
zh.h0102	R7	2022	20.6	29.6	11.2	7.55333
zh.h0062	R7	2022	19.2	24.2	8.2	7.95667
zh.h2651	R7	2022	22.2	25.8	11	8.85
zh.h0875	R7	2022	19.2	36.8	8.8	7.25667
zh.h0998	R7	2022	20.8	26.4	12.4	8.49667
zh.h2664	R7	2022	17.2	20	6	7.47333
zh.h5376	R7	2022	25.2	31.8	12.4	8.98667
zh.h0856	R7	2022	31.4	39.6	14.6	7.94333
zh.h0844	R7	2022	25.4	33.4	10.8	9.34333
zh.h1001	R7	2022	25.4	36.2	9.8	8.98667
zh.h0897	R7	2022	32	37.6	13.6	6.7
zh.h1411	R7	2022	26.4	32.2	13.6
zh.h1649	R7	2022	25.4	31.6	11.6
zh.h2405	R8	2022	24.4	31.6	16.2	5.82
zh.h2764	R8	2022	44.3	49	22	6.97667
zh.h2250	R8	2022	40.6	59.2	33.8	6.69467
zh.h0949	R8	2022	38.2	55.4	20	5.78233
zh.h0764	R8	2022	52.4	65	22.2	6.008
zh.h2464	R8	2022	47.2	55.2	19.6	6.65733
zh.h2591	R8	2022	51.4	60.6	21.4	6.31867
zh.h0861	R8	2022	36.4	43	16.6	6.37
zh.h2406	R8	2022	44.8	54.6	20.2	6.082
zh.h5034	R8	2022	37	48.6	16.4	8.73733
zh.h5327	R8	2022	38.6	41.4	15.8	5.42333
zh.h0537	R8	2022	41.6	58.8	23.4	5.39
zh.h0977	R8	2022	44.4	80.8	21.6	5.30667
zh.h4749	R8	2022	42.6	52	18.6	5.615
zh.h2462	R8	2022	45.8	49.2	18.2	6.20933
zh.h1401	R8	2022	44.4	53.4	17.6	6.28667
zh.h1395	R8	2022	44	49.8	17.6	6.06
zh.h2702	R8	2022	53.8	59.8	22.4	6.58
zh.h1843	R8	2022	56	67.6	19	6.33
zh.h1374	R8	2022	44	51.8	19.2	4.90267
zh.h0930	R8	2022	61.4	68.6	22.4	5.13867
zh.h2461	R8	2022	47	57.4	17.6	5.7675
zh.h1388	R8	2022	58	61.6	21.2	6.18733
zh.h1416	R8	2022	60.6	69	17.6	6.44333
zh.h5030	R8	2022	38.4	60.8	18.4	5.93933
zh.h2426	R8	2022	40.8	68.2	20.8	6.08867
zh.h2477	R8	2022	46.4	63.8	21.6	5.736
zh.h0680	R8	2022	55.4	58.6	23.4	5.78
zh.h0531	R8	2022	48.2	64.2	22.4	5.29133
zh.h5060	R8	2022	48	54.8	21.2	5.18
zh.h2561	R8	2022	50.8	61.8	21.2	5.65733
zh.h0719	R8	2022	55.2	56.2	16.6	6.21467
zh.h2456	R8	2022	44.4	60	25	5.57667
zh.h2499	R8	2022	45	54.8	24.8	5.29
zh.h2404	R8	2022	36.8	49.6	17.6	6.25067
zh.h1399	R8	2022	44.4	53.4	20.6	7.83
zh.h4923	R8	2022	45.4	60	21.8	5.484
zh.h2466	R8	2022	38.2	46.8	19.6	5.28267
zh.h4820	R8	2022	45.4	52	21.4	5.53733
zh.h0525	R8	2022	43.6	53.6	23.2	5.63267
zh.h2410	R8	2022	38.2	53	19.4	5.54067
zh.h1331	R8	2022	32.25	41.25	22.25	6.13333
zh.h1714	R8	2022	55.4	67.8	21	5.41533
zh.h5399	R8	2022	47.2	62.8	25.8	4.86867
zh.h0934	R8	2022	54.6	64.8	19.2	6.51333
zh.h2044	R8	2022	44.4	62.4	18.8	6.05667
zh.h0540	R8	2022	34	56.6	18.6	5.68667
zh.h1816	R8	2022	54.8	60.8	23.2	5.44467
zh.h2550	R8	2022	44	53.4	18.4	5.74133
zh.h2231	R8	2022	41.6	45.2	18.4	5.10667
zh.h0868	R8	2022	50	53	14.6	7.15467
zh.h4779	R8	2022	50.4	56.2	19.4	7.65067
zh.h2671	R8	2022	50	58.2	16.4	6.01733
zh.h2006	R8	2022	35.4	67.8	14.8	5.416
zh.h1771	R8	2022	45.6	75.8	17.8	5.548
zh.h0636	R8	2022	56.6	62.4	20	5.53067
zh.h1961	R8	2022	33.8	58.8	21.8	5.88067
zh.h2609	R8	2022	33.8	60.6	20.2	5.77
zh.h2475	R8	2022	67.4	69.8	22.6	6.45667
zh.h2177	R8	2022	28	58.2	16	5.66833
zh.h1324	R8	2022	39	47	15.2	5.24
zh.h1377	R8	2022	30.8	44.6	15.6	4.73333
zh.h2100	R8	2022	34.8	46.2	17.6	5.81
zh.h1315	R8	2022	44.2	54	19.8	6.835
zh.h5365	R8	2022	48.8	69.6	22.6	6.30667
zh.h0099	R8	2022	50.8	61.6	20.4	7.08667
zh.h1585	R8	2022	44.8	54	19.6	5.63333
zh.h2562	R8	2022	NA	NA	NA	5.37
zh.h2045	R8	2022	43	76.2	18.4	6.18667
zh.h2652	R8	2022	34.6	40.8	17.8	5.27
zh.h2224	R8	2022	27.6	55.6	16.2	5.13667
zh.h1830	R8	2022	56.6	63	23.4	5.51333
zh.h0500	R8	2022	54.2	68.8	20.6	5.56333
zh.h2376	R8	2022	27	59.2	16.4	5.46667
zh.h2152	R8	2022	55.6	60.8	21.8	7.05667
zh.h0033	R8	2022	31.6	56.8	15.2	6.55
zh.h1797	R8	2022	29.6	57.2	21.4	4.52333
zh.h2425	R8	2022	39.6	44.4	17.4	5.15867
zh.h0127	R8	2022	31.8	57	20.6	5.05667
zh.h5031	R8	2022	51.6	64	21.6	6.35333
zh.h2056	R8	2022	31	59.2	22.2	4.77
zh.h2637	R8	2022	50.2	55.4	19.2	5.14867
zh.h0490	R8	2022	48.6	54.8	19.8	5.38667
zh.h4795	R8	2022	37.75	72.4	22.2	4.98333
zh.h2604	R8	2022	44.2	54	21.2	5.98333
zh.h0577	R8	2022	42.8	55	22.8	5.08
zh.h2330	R8	2022	32.8	58	23.8	4.00833
zh.h5020	R8	2022	55.9	64.8	21.6	5.81667
zh.h4716	R8	2022	44.8	58.4	20.4	4.95667
zh.h5098	R8	2022	38.6	58.8	17.8	5.38
zh.h2294	R8	2022	39.6	59.8	20.6	4.80667
zh.h2618	R8	2022	58.4	65.6	22	5.84
zh.h0481	R8	2022	NA	NA	NA	4.07
zh.h1602	R8	2022	45.4	63	21.6	6.87733
zh.h4754	R8	2022	38.8	43.8	23.8	5.06467
zh.h4701	R8	2022	52.6	74.2	24.6	5.356
zh.h2608	R8	2022	52.2	67.4	20.4	6.44
zh.h0162	R8	2022	62.6	70.2	22.4	6.30933
zh.h5075	R8	2022	37.2	44.6	19.8	5.31933
zh.h2076	R8	2022	57.8	67	19.8	5.62
zh.h2258	R8	2022	51	58.4	22	5.456
zh.h2665	R8	2022	46.8	57.6	22	6.57333
zh.h0125	R8	2022	39.2	75.2	21.8	5.382
zh.h2683	R8	2022	37.4	41.6	21.8	4.61467
zh.h4756	R8	2022	32.6	45.6	24	6.086
zh.h1075	R8	2022	26.2	31.6	21.4	4.62667
zh.h2483	R8	2022	51.6	66.8	34.2	5.76
zh.h0477	R8	2022	51.2	76.2	28.6	6.68333
zh.h2374	R8	2022	57.2	67.6	29.2	7.344
zh.h0436	R8	2022	45.6	64.4	24.2	6.71933
zh.h0024	R8	2022	40.2	66.6	30	5.52267
zh.h2682	R8	2022	40.2	64.8	26.6	6.99867
zh.h0608	R8	2022	52.04	80	29.8	6.49
zh.h2176	R8	2022	40.4	64.4	26	6.39
zh.h2105	R8	2022	71.4	82.6	26.6	5.68333
zh.h0042	R8	2022	50.4	79.4	23.8	6.63333
zh.h2292	R8	2022	66.6	73.4	28.4	5.45
zh.h2069	R8	2022	33.8	49	23.8	6.47667
zh.h2508	R8	2022	56	68.6	19.4	7.95667
zh.h4431	R8	2022	54	71.6	25	6.30333
zh.h0378	R8	2022	40.8	51.6	23	5.53667
zh.h1934	R8	2022	42.8	60.6	24.6	5.02
zh.h0519	R8	2022	38	58.25	21.3	5.494
zh.h2208	R8	2022	45.4	72	26	6.93133
zh.h5065	R8	2022	45	64.4	25.6	6.75333
zh.h2380	R8	2022	53.4	68	22.1	6.64
zh.h2378	R8	2022	50.3	62.6	17.8	7.52
zh.h4911	R8	2022	52.2	97.3	22.2	7.44
zh.h2654	R8	2022	43.8	61	19.8	7.48333
zh.h1683	R8	2022	59.8	76	23.4	8.95667
zh.h0074	R8	2022	62	76.2	28.2	6.60333
zh.h1777	R8	2022	42	74.2	23.4	5.81533
zh.h0678	R8	2022	49.8	61.4	20.8	6.99933
zh.h1306	R8	2022	62.4	83.6	20	6.468
zh.h0008	R8	2022	59	69.1	21.8	7.09267
zh.h1689	R8	2022	55.8	62.8	19.8	6.54733
zh.h0003	R8	2022	42.6	68.8	18.6	6.876
zh.h2248	R8	2022	48.6	79.4	21.2	6.96267
zh.h2621	R8	2022	54.8	60.2	21	7.17533
zh.h0041	R8	2022	69.8	70.2	22.4	6.87733
zh.h0417	R8	2022	51.4	66.2	24	6.156
zh.h0441	R8	2022	30	55	16.8	6.67733
zh.h2603	R8	2022	23.6	40.4	16.8	7.17933
zh.h2387	R8	2022	51.4	61.8	21.6	7.17267
zh.h1045	R8	2022	50.6	73.2	18.6	6.71133
zh.h2160	R8	2022	50.6	63.8	20.6	4.51
zh.h1672	R8	2022	31	35.6	15.6	6.73467
zh.h4673	R8	2022	35.6	67.4	22.8	7.336
zh.h4681	R8	2022	45	61.4	19.6	5.772
zh.h0102	R8	2022	30.6	49.4	18.2	5.98333
zh.h0062	R8	2022	37.2	41.4	17	6.38667
zh.h2651	R8	2022	42.2	51.2	22.6	7.28
zh.h0875	R8	2022	44.5	73.2	22.6	5.68667
zh.h0998	R8	2022	36.6	47.4	18.8	6.92667
zh.h2664	R8	2022	36	39.4	14.6	5.90333
zh.h5376	R8	2022	51.6	61.2	19.8	7.41667
zh.h0856	R8	2022	47.2	68.4	19.2	6.37333
zh.h0844	R8	2022	39.4	48.2	18.8	7.77333
zh.h1001	R8	2022	44.6	69.2	20.6	7.41667
zh.h0897	R8	2022	67.4	83.4	25.8	5.13
zh.h1411	R8	2022	67.4	74	25
zh.h1649	R8	2022	50.2	55.4	20.6
zh.h2405	R9	2022	25.6	31.2	20.2	5.82
zh.h2764	R9	2022	31.2	37.2	25.2	6.97667
zh.h2250	R9	2022	21.8	34.6	21.2	6.69467
zh.h0949	R9	2022	23.6	46	20.4	5.78233
zh.h0764	R9	2022	24.8	32.6	21.2	6.008
zh.h2464	R9	2022	34	43	22.4	6.65733
zh.h2591	R9	2022	33.2	39.8	19.8	6.31867
zh.h0861	R9	2022	22.8	30.2	19.4	6.37
zh.h2406	R9	2022	24.8	31.4	18.8	6.082
zh.h5034	R9	2022	23.6	30.8	17.8	8.73733
zh.h5327	R9	2022	20.4	27.2	16.2	5.42333
zh.h0537	R9	2022	32.2	46.4	21.6	5.39
zh.h0977	R9	2022	23.8	41.2	17.6	5.30667
zh.h4749	R9	2022	25.6	35	19.2	5.615
zh.h2462	R9	2022	29.4	37.6	21	6.20933
zh.h1401	R9	2022	27.6	37.2	20.8	6.28667
zh.h1395	R9	2022	25.6	33.4	18.2	6.06
zh.h2702	R9	2022	40	46.6	22.6	6.58
zh.h1843	R9	2022	37.4	44.6	23	6.33
zh.h1374	R9	2022	40.4	53.2	23.6	4.90267
zh.h0930	R9	2022	35.4	48	23.8	5.13867
zh.h2461	R9	2022	37.6	42.4	20	5.7675
zh.h1388	R9	2022	40.8	45.6	22.8	6.18733
zh.h1416	R9	2022	40.6	45.2	22	6.44333
zh.h5030	R9	2022	30.4	48	22	5.93933
zh.h2426	R9	2022	30.4	44	21.6	6.08867
zh.h2477	R9	2022	32.8	42.8	22.2	5.736
zh.h0680	R9	2022	34.2	40.6	20.6	5.78
zh.h0531	R9	2022	33.8	54.8	24.2	5.29133
zh.h5060	R9	2022	24.2	30	20.2	5.18
zh.h2561	R9	2022	39.6	44.8	20.2	5.65733
zh.h0719	R9	2022	32.6	37.8	19.8	6.21467
zh.h2456	R9	2022	30.8	37.8	21.4	5.57667
zh.h2499	R9	2022	31.6	37.6	22.2	5.29
zh.h2404	R9	2022	19.8	32.2	19	6.25067
zh.h1399	R9	2022	30.6	39	20.8	7.83
zh.h4923	R9	2022	33.2	43.2	22.8	5.484
zh.h2466	R9	2022	34.6	42.6	19.6	5.28267
zh.h4820	R9	2022	37.2	42	19.6	5.53733
zh.h0525	R9	2022	32.6	39	21.6	5.63267
zh.h2410	R9	2022	28.8	32.6	20.8	5.54067
zh.h1331	R9	2022	25.8	31	21.6	6.13333
zh.h1714	R9	2022	33.2	39.4	20.2	5.41533
zh.h5399	R9	2022	27.4	47.4	23.4	4.86867
zh.h0934	R9	2022	43	46.6	20.6	6.51333
zh.h2044	R9	2022	35.4	57.8	23.8	6.05667
zh.h0540	R9	2022	38	62	23.2	5.68667
zh.h1816	R9	2022	32.8	39.8	22.8	5.44467
zh.h2550	R9	2022	36	42.4	22.8	5.74133
zh.h2231	R9	2022	42.8	49	23	5.10667
zh.h0868	R9	2022	38.2	45	20.6	7.15467
zh.h4779	R9	2022	41.6	50.2	22.6	7.65067
zh.h2671	R9	2022	39.6	43.8	20	6.01733
zh.h2006	R9	2022	30.6	49.2	20	5.416
zh.h1771	R9	2022	44.6	62.2	23.6	5.548
zh.h0636	R9	2022	41.4	48.6	22.8	5.53067
zh.h1961	R9	2022	28	50.2	22	5.88067
zh.h2609	R9	2022	35	53.2	21.4	5.77
zh.h2475	R9	2022	37.8	46.2	20.8	6.45667
zh.h2177	R9	2022	24.8	42.6	17.8	5.66833
zh.h1324	R9	2022	32	43.6	19.6	5.24
zh.h1377	R9	2022	26.6	39.2	21.6	4.73333
zh.h2100	R9	2022	29.4	36.6	19.8	5.81
zh.h1315	R9	2022	30.75	34.25	18	6.835
zh.h5365	R9	2022	38.8	57.4	22.2	6.30667
zh.h0099	R9	2022	41.6	52.8	21.4	7.08667
zh.h1585	R9	2022	33.8	45.4	21.4	5.63333
zh.h2562	R9	2022	26.2	35.4	22.2	5.37
zh.h2045	R9	2022	35.4	46.2	17.6	6.18667
zh.h2652	R9	2022	27.4	37.8	17.8	5.27
zh.h2224	R9	2022	24	40.2	21.2	5.13667
zh.h1830	R9	2022	42.4	49	22.4	5.51333
zh.h0500	R9	2022	37	51	17.8	5.56333
zh.h2376	R9	2022	26.2	53.8	18.4	5.46667
zh.h2152	R9	2022	40.25	51.6	28.6	7.05667
zh.h0033	R9	2022	30.8	50.2	18.2	6.55
zh.h1797	R9	2022	24.4	43.2	20.6	4.52333
zh.h2425	R9	2022	26	30.4	18.6	5.15867
zh.h0127	R9	2022	23.2	40.8	18.6	5.05667
zh.h5031	R9	2022	47.4	49.2	18.6	6.35333
zh.h2056	R9	2022	21.4	47.6	18.6	4.77
zh.h2637	R9	2022	38.2	43.8	19.4	5.14867
zh.h0490	R9	2022	30.6	35.8	17.8	5.38667
zh.h4795	R9	2022	28.8	48.8	22	4.98333
zh.h2604	R9	2022	18.6	30.8	17.8	5.98333
zh.h0577	R9	2022	19.2	27.4	16.2	5.08
zh.h2330	R9	2022	22.2	40.4	19.4	4.00833
zh.h5020	R9	2022	41.8	47.2	22.2	5.81667
zh.h4716	R9	2022	31.2	50	19	4.95667
zh.h5098	R9	2022	35.2	52.2	20	5.38
zh.h2294	R9	2022	26.8	39.6	18.4	4.80667
zh.h2618	R9	2022	29.6	36	19.2	5.84
zh.h0481	R9	2022	29.4	34.6	18.8	4.07
zh.h1602	R9	2022	49.8	57.8	19.2	6.87733
zh.h4754	R9	2022	32	40.4	17	5.06467
zh.h4701	R9	2022	41.4	58.8	20.8	5.356
zh.h2608	R9	2022	38.6	47.8	17.2	6.44
zh.h0162	R9	2022	36.4	46.8	16.2	6.30933
zh.h5075	R9	2022	28.5	33.5	14.5	5.31933
zh.h2076	R9	2022	31	34.6	15	5.62
zh.h2258	R9	2022	34.2	37.8	15.2	5.456
zh.h2665	R9	2022	24.6	32.2	14.4	6.57333
zh.h0125	R9	2022	23.8	46.2	18	5.382
zh.h2683	R9	2022	21.8	27.4	13.6	4.61467
zh.h4756	R9	2022	24.4	32.2	13.4	6.086
zh.h1075	R9	2022	17.4	23.2	14.4	4.62667
zh.h2483	R9	2022	41.8	48	14	5.76
zh.h0477	R9	2022	35.6	57.2	13.8	6.68333
zh.h2374	R9	2022	38.2	43.2	16.4	7.344
zh.h0436	R9	2022	51.2	54.6	18.4	6.71933
zh.h0024	R9	2022	37	57.8	16.4	5.52267
zh.h2682	R9	2022	33.6	59.8	17.4	6.99867
zh.h0608	R9	2022	45.2	58.4	17.6	6.49
zh.h2176	R9	2022	28.6	45.2	14.2	NA
zh.h2105	R9	2022	39.2	46.8	14.4	5.68333
zh.h0042	R9	2022	28	61.2	13	6.63333
zh.h2292	R9	2022	39.2	45	14.4	5.45
zh.h2069	R9	2022	33.8	48	12.8	6.47667
zh.h2508	R9	2022	34.2	42	13.8	7.95667
zh.h4431	R9	2022	42.4	51	15.2	6.30333
zh.h0378	R9	2022	32.2	43	11.8	5.53667
zh.h1934	R9	2022	30.8	44.2	12.4	5.02
zh.h0519	R9	2022	24.4	33.2	9.6	5.494
zh.h2208	R9	2022	28.4	45.8	13	6.93133
zh.h5065	R9	2022	13.8	36.2	7.8	6.75333
zh.h2380	R9	2022	27.8	43.6	11.2	6.64
zh.h2378	R9	2022	36.4	48.4	14	7.52
zh.h4911	R9	2022	32.8	60.4	12.8	7.44
zh.h2654	R9	2022	33.2	42.4	12.4	7.48333
zh.h1683	R9	2022	42	55	15	8.95667
zh.h0074	R9	2022	42	48.8	12.8	6.60333
zh.h1777	R9	2022	36.8	63.4	11.8	5.81533
zh.h0678	R9	2022	39.4	47.4	21	6.99933
zh.h1306	R9	2022	52	57.4	22.6	6.468
zh.h0008	R9	2022	45.2	49.6	22.2	7.09267
zh.h1689	R9	2022	45.6	54.6	23	6.54733
zh.h0003	R9	2022	28	52	22.2	6.876
zh.h2248	R9	2022	32.4	47	22	6.96267
zh.h2621	R9	2022	34.2	44.6	22.4	7.17533
zh.h0041	R9	2022	35.8	39.4	21	6.87733
zh.h0417	R9	2022	33.2	38.8	21	6.156
zh.h0441	R9	2022	25.4	39.8	18	6.67733
zh.h2603	R9	2022	19.2	35	21.6	7.17933
zh.h2387	R9	2022	35.6	38.8	21.2	7.17267
zh.h1045	R9	2022	48.2	54.8	24	6.71133
zh.h2160	R9	2022	32.4	39	21.8	4.51
zh.h1672	R9	2022	26.6	31.6	21.4	6.73467
zh.h4673	R9	2022	29	47.2	22.4	NA
zh.h4681	R9	2022	49.2	56.4	23.4	5.772
zh.h0102	R9	2022	40.8	60.6	23	5.98333
zh.h0062	R9	2022	41.8	51.8	20.2	6.38667
zh.h2651	R9	2022	37.6	46.8	23.4	7.28
zh.h0875	R9	2022	23.2	44.6	19	5.68667
zh.h0998	R9	2022	40.4	44.8	20.8	6.92667
zh.h2664	R9	2022	28.2	37.2	20.2	5.90333
zh.h5376	R9	2022	42.2	51.6	22	7.41667
zh.h0856	R9	2022	32.4	57.8	21.6	6.37333
zh.h0844	R9	2022	36.6	49.6	22.8	7.77333
zh.h1001	R9	2022	37	49	17.2	7.41667
zh.h0897	R9	2022	44.8	49.4	18.4	5.13
zh.h1411	R9	2022	24.8	39.2	21.8	NA
zh.h1649	R9	2022	32.6	43.2	21.6	NA

## Sheet: 2023
Sample	Rep	Year	MSH (cm)	FBL (cm)	NSK	SD (mm)
zh.h2406	R10	2023	26	27.3333	15.3333	7.39
zh.h0481	R10	2023	36.6667	47	14.3333	8.54667
zh.h1602	R10	2023	30.3333	42.3333	14	8.26467
zh.h4754	R10	2023	31	39	13.3333	7.35233
zh.h4701	R10	2023	36	49.6667	16.3333	7.578
zh.h2608	R10	2023	36.6667	47.6667	14.6667	8.22733
zh.h0162	R10	2023	35.6667	42.3333	15.3333	7.88867
zh.h5075	R10	2023	23.6667	30.3333	12.3333	7.94
zh.h2076	R10	2023	28.6667	38	12	7.652
zh.h2258	R10	2023	28.6667	31.6667	13.6667	10.3073
zh.h2665	R10	2023	37	43.6667	15	6.99333
zh.h5034	R10	2023	24.3333	32.6667	15.3333	6.96
zh.h0125	R10	2023	22.3333	26.6667	11.6667	6.87667
zh.h2683	R10	2023	NA	NA	NA	7.185
zh.h4756	R10	2023	30.6667	33.3333	19.6667	7.77933
zh.h1075	R10	2023	17.5	17.5	13.5	7.85667
zh.h0477	R10	2023	28.3333	53.3333	16.3333	7.63
zh.h2374	R10	2023	38	42.3333	16.3333	8.15
zh.h0436	R10	2023	42	51.6667	14.6667	7.9
zh.h0024	R10	2023	47.3333	58.6667	19.6667	6.47267
zh.h2682	R10	2023	39.3333	60	16.6667	6.70867
zh.h5327	R10	2023	31	29.6667	15	7.3375
zh.h0608	R10	2023	54	58	21	7.75733
zh.h2176	R10	2023	39.3333	56	17	8.01333
zh.h2105	R10	2023	48.6667	75.3333	21	7.50933
zh.h0042	R10	2023	51	53	17.3333	7.65867
zh.h2292	R10	2023	39.6667	50.6667	15	7.306
zh.h2069	R10	2023	35	58.6667	18	7.35
zh.h2508	R10	2023	45.6667	52.6667	17.6667	6.86133
zh.h4431	R10	2023	43.6667	50.3333	18.3333	6.75
zh.h0378	R10	2023	33.3333	45.3333	16.6667	7.22733
zh.h1934	R10	2023	23	33.6667	12.3333	7.78467
zh.h0537	R10	2023	25.6667	48	16.3333	7.14667
zh.h0519	R10	2023	26	33.3333	13.3333	6.86
zh.h2208	R10	2023	31.6667	43	15.3333	7.82067
zh.h5065	R10	2023	52.3333	57.6667	19	9.4
zh.h2380	R10	2023	44.6667	67	17.3333	7.054
zh.h2378	R10	2023	40.3333	60	14.3333	6.85267
zh.h4911	R10	2023	47.3333	96	22.6667	7.10733
zh.h2654	R10	2023	57.3333	58.3333	17.3333	7.20267
zh.h1683	R10	2023	61.6667	87.6667	17.6667	7.11067
zh.h0074	R10	2023	60.6667	73	20	7.70333
zh.h0977	R10	2023	29.3333	79.3333	21.6667	6.98533
zh.h1777	R10	2023	36.3333	63.6667	17.3333	6.43867
zh.h0678	R10	2023	32.6667	60.6667	15.3333	8.08333
zh.h1306	R10	2023	56	68	20.6667	7.62667
zh.h0008	R10	2023	47.6667	61.6667	17	7.25667
zh.h1689	R10	2023	43	61.3333	14	7.01467
zh.h0003	R10	2023	41	65	17	7.31133
zh.h2248	R10	2023	42	66.3333	16.3333	6.67667
zh.h2621	R10	2023	35	41.6667	15.6667	8.72467
zh.h0041	R10	2023	39.6667	42.6667	17.3333	9.22067
zh.h4749	R10	2023	26.6667	38.6667	19.3333	7.58733
zh.h0417	R10	2023	38.3333	48	16.3333	6.986
zh.h0441	R10	2023	40.3333	55.6667	17.3333	7.118
zh.h2603	R10	2023	45.3333	63	16.3333	7.10067
zh.h2387	R10	2023	41.3333	51	16.3333	7.45067
zh.h1045	R10	2023	38	46	15	7.34
zh.h2160	R10	2023	46.3333	56	16.6667	8.02667
zh.h1672	R10	2023	NA	NA	NA	7.23833
zh.h4673	R10	2023	27	52	14.6667	6.81
zh.h4681	R10	2023	48	55	18	6.30333
zh.h0102	R10	2023	38	55	13.6667	7.38
zh.h2462	R10	2023	36.3333	40.6667	19	8.405
zh.h0062	R10	2023	36	42	12.6667	7.87667
zh.h2651	R10	2023	32.6667	46	14.3333	8.65667
zh.h0998	R10	2023	47.3333	55.6667	14.6667	7.20333
zh.h2664	R10	2023	35	38.3333	13	6.94
zh.h5376	R10	2023	54.6667	64.3333	16.6667	7.75667
zh.h0856	R10	2023	38.6667	81	15.3333	6.84
zh.h0844	R10	2023	45	56	16	6.70667
zh.h1401	R10	2023	39.3333	44.3333	18.6667	7.08333
zh.h1001	R10	2023	44.6667	75.3333	17	7.13333
zh.h0897	R10	2023	50	75.3333	18	7.03667
zh.h1411	R10	2023	46	49	19.3333	8.62667
zh.h1649	R10	2023	36.3333	45.3333	17.6667	8.12
zh.h1395	R10	2023	29	38.3333	15	6.09333
zh.h2702	R10	2023	33	39	15	6.72867
zh.h2405	R10	2023	19.3333	17.3333	11.6667	6.62667
zh.h1843	R10	2023	31.6667	45	16	7.92333
zh.h1374	R10	2023	30.6667	60	19	6.34
zh.h0930	R10	2023	37	56	17	6.71867
zh.h2461	R10	2023	35.3333	46.6667	12.6667	6.95667
zh.h1388	R10	2023	27.6667	35.3333	13	6.55333
zh.h1416	R10	2023	22.3333	28	12.3333	7.55333
zh.h5030	R10	2023	18	35.3333	14	6.65
zh.h2426	R10	2023	18.3333	35.3333	12	5.57833
zh.h2477	R10	2023	26	51	15	7.38667
zh.h0680	R10	2023	36	52	18	6.52667
zh.h2764	R10	2023	24	24	14.6667	6.95
zh.h0531	R10	2023	38	67.5	18	6.37667
zh.h5060	R10	2023	25	31.6667	15.3333	7.41
zh.h2561	R10	2023	36.6667	40.3333	15	5.64
zh.h0719	R10	2023	26.6667	36.3333	12	8.44733
zh.h2456	R10	2023	35.3333	43.3333	15.3333	6.63467
zh.h2499	R10	2023	28	43.6667	13.3333	6.926
zh.h2404	R10	2023	17	23.3333	10.3333	8.01
zh.h1399	R10	2023	26.5	31	14.5	7.87933
zh.h4923	R10	2023	27	38.6667	13.3333	6.88933
zh.h2250	R10	2023	15.6667	20.3333	13.3333	7.19
zh.h2466	R10	2023	17.6667	52.6667	14	7.026
zh.h4820	R10	2023	29	37	12.3333	8.14333
zh.h0525	R10	2023	30	30.3333	15	6.952
zh.h2410	R10	2023	26.6667	31.6667	13.6667	6.18467
zh.h1331	R10	2023	30	35.6667	14.3333	7.656
zh.h1714	R10	2023	34	33.3333	11.3333	6.19667
zh.h5399	R10	2023	24	54.3333	13.3333	7.33
zh.h0934	R10	2023	40.5	44	14	8.25333
zh.h2044	R10	2023	25.6667	54.3333	13.6667	8.914
zh.h0540	R10	2023	28	49.6667	14.3333	8.28933
zh.h0949	R10	2023	77	76.3333	22.6667	7.09267
zh.h1816	R10	2023	21	20	10.5	8.56867
zh.h2550	R10	2023	15	21.6667	9.66667	8.06
zh.h2231	R10	2023	31	32	12.6667	7.96
zh.h0868	R10	2023	35.6667	34.6667	12.3333	7.25333
zh.h4779	R10	2023	29.3333	32.6667	10	8.20333
zh.h2671	R10	2023	44	49.6667	12.6667	7.02
zh.h2006	R10	2023	18.3333	24.6667	11.6667	8.04667
zh.h1771	R10	2023	15	28.5	11	9.52667
zh.h0636	R10	2023	16	22	12	7.87333
zh.h0764	R10	2023	43.3333	43.3333	17.6667	7.10667
zh.h1961	R10	2023	23.6667	39.6667	17.3333	6.59
zh.h2609	R10	2023	20.3333	30.6667	11	7.064
zh.h2475	R10	2023	31	37.5	15	8.50133
zh.h2177	R10	2023	25	58.3333	17.3333	8.32333
zh.h1324	R10	2023	31	41.6667	19.3333	8.21
zh.h1377	R10	2023	27.5	34	11	9.09
zh.h2100	R10	2023	24.6667	34	15.3333	9.01
zh.h1315	R10	2023	24.3333	32.6667	15	9.05333
zh.h5365	R10	2023	34	68.3333	16	10.5267
zh.h0099	R10	2023	45.3333	71	21.3333	8.17333
zh.h2464	R10	2023	25.3333	24	19.6667	7.38533
zh.h1585	R10	2023	29.6667	37.6667	13.3333	8.56933
zh.h2562	R10	2023	31.3333	44.6667	15.6667	8.038
zh.h2045	R10	2023	44	68.6667	14.3333	8.66267
zh.h2652	R10	2023	29.6667	39	14	8.11733
zh.h2224	R10	2023	28.3333	30	13.6667	8.446
zh.h1830	R10	2023	35.6667	47	14.6667	8.53267
zh.h0500	R10	2023	26.6667	45.6667	12.6667	8.74533
zh.h2376	R10	2023	22.3333	37	13.3333	8.44733
zh.h2591	R10	2023	31.6667	35.3333	20	7.726
zh.h2152	R10	2023	34.6667	42.6667	18	8.24733
zh.h0033	R10	2023	23.3333	45.3333	14.3333	8.74933
zh.h1797	R10	2023	36.3333	55	15.3333	8.74267
zh.h2425	R10	2023	29.6667	43.3333	15	8.28133
zh.h0127	R10	2023	32	69.3333	17.3333	6.08
zh.h5031	R10	2023	37.6667	48.3333	13	8.30467
zh.h2056	R10	2023	34.3333	57.3333	15.6667	8.906
zh.h2637	R10	2023	43.3333	60.6667	16.3333	7.342
zh.h0861	R10	2023	25	34.3333	16.3333	7.55333
zh.h0490	R10	2023	41.6667	51.6667	14.6667	7.95667
zh.h4795	R10	2023	32.6667	54	14.6667	8.85
zh.h2604	R10	2023	21.3333	34.3333	12.3333	7.25667
zh.h0577	R10	2023	31	37	10.3333	8.49667
zh.h2330	R10	2023	17.6667	32.6667	12.3333	7.47333
zh.h5020	R10	2023	30.6667	37	14.3333	8.98667
zh.h4716	R10	2023	26	49	14	7.94333
zh.h5098	R10	2023	22.6667	49.6667	13.6667	9.34333
zh.h2294	R10	2023	19	29.6667	12	8.98667
zh.h2618	R10	2023	28	35.6667	12	6.7
zh.h2406	R11	2023	37.6667	37	17.3333	5.82
zh.h0481	R11	2023	46.3333	56	20	6.97667
zh.h1602	R11	2023	52.3333	59.3333	20	6.69467
zh.h4754	R11	2023	37	44.3333	17	5.78233
zh.h4701	R11	2023	43.3333	56.6667	22	6.008
zh.h2608	R11	2023	44.6667	57.3333	19.6667	6.65733
zh.h0162	R11	2023	48.3333	55	18.3333	6.31867
zh.h5075	R11	2023	35	45	18	6.37
zh.h2076	R11	2023	47.3333	53.6667	16.6667	6.082
zh.h2258	R11	2023	54	52.3333	17.6667	8.73733
zh.h2665	R11	2023	47.6667	50	18	5.42333
zh.h5034	R11	2023	32.3333	33.6667	14.3333	5.39
zh.h0125	R11	2023	36.6667	40	12	5.30667
zh.h2683	R11	2023	32.3333	35.3333	17.6667	5.615
zh.h4756	R11	2023	32.6667	38.3333	18.6667	6.20933
zh.h1075	R11	2023	29	29.6667	18	6.28667
zh.h0477	R11	2023	47	67.6667	19	6.06
zh.h2374	R11	2023	46.3333	59.6667	18.6667	6.58
zh.h0436	R11	2023	56	54.6667	18.6667	6.33
zh.h0024	R11	2023	59.3333	57.6667	20.3333	4.90267
zh.h2682	R11	2023	47.3333	48.3333	21	NA
zh.h5327	R11	2023	42.6667	47.6667	17	5.7675
zh.h0608	R11	2023	44.6667	57	18.3333	6.18733
zh.h2176	R11	2023	42.6667	59.6667	21.6667	6.44333
zh.h2105	R11	2023	41	49	18	5.93933
zh.h0042	R11	2023	48.6667	42.6667	17	6.08867
zh.h2292	R11	2023	43	44.3333	16	5.736
zh.h2069	R11	2023	48	56.3333	16.6667	5.78
zh.h2508	R11	2023	46	52.3333	18.3333	5.29133
zh.h4431	R11	2023	50	61	18.6667	5.18
zh.h0378	R11	2023	48.3333	52.3333	17	5.65733
zh.h1934	R11	2023	42.3333	49	15.3333	6.21467
zh.h0537	R11	2023	52.6667	52.6667	20.3333	5.57667
zh.h0519	R11	2023	35.6667	54.6667	23.6667	5.29
zh.h2208	R11	2023	63.3333	52.6667	17.3333	6.25067
zh.h5065	R11	2023	55	61.3333	16.6667	7.83
zh.h2380	R11	2023	48.6667	61.6667	15.3333	5.484
zh.h2378	R11	2023	50.6667	52.3333	17.6667	5.28267
zh.h4911	R11	2023	42.3333	62	19.3333	5.53733
zh.h2654	R11	2023	39.6667	49.6667	20.6667	5.63267
zh.h1683	R11	2023	53	57.6667	18.6667	5.54067
zh.h0074	R11	2023	57	57.3333	20	6.13333
zh.h0977	R11	2023	38	60.3333	18.6667	5.41533
zh.h1777	R11	2023	45.6667	59.6667	19	4.86867
zh.h0678	R11	2023	48.6667	52.3333	18	6.51333
zh.h1306	R11	2023	54.6667	53.6667	18	6.05667
zh.h0008	R11	2023	55.6667	55.3333	17.3333	5.68667
zh.h1689	R11	2023	53.6667	61.6667	20	5.44467
zh.h0003	R11	2023	41.3333	56	15	5.74133
zh.h2248	R11	2023	42.6667	47	16	5.10667
zh.h2621	R11	2023	45	53.3333	17	7.15467
zh.h0041	R11	2023	54.6667	54	17	7.65067
zh.h4749	R11	2023	37	44	17.3333	6.01733
zh.h0417	R11	2023	53.3333	64	19.6667	5.416
zh.h0441	R11	2023	52.6667	51	15.6667	5.548
zh.h2603	R11	2023	46.3333	55.3333	13.3333	5.53067
zh.h2387	R11	2023	53.3333	64.3333	17	5.88067
zh.h1045	R11	2023	59.6667	52	18.6667	5.77
zh.h2160	R11	2023	59	61.3333	19.6667	6.45667
zh.h1672	R11	2023	31.6667	33	15.6667	5.66833
zh.h4673	R11	2023	46.3333	61.6667	17	5.24
zh.h4681	R11	2023	49	55.6667	17.6667	4.73333
zh.h0102	R11	2023	39	47.6667	16.3333	5.81
zh.h2462	R11	2023	49.3333	53.3333	15.6667	6.835
zh.h0062	R11	2023	42	49.6667	15.6667	6.30667
zh.h2651	R11	2023	38.6667	42.6667	13	7.08667
zh.h0998	R11	2023	37	44.3333	13.6667	5.63333
zh.h2664	R11	2023	35.6667	39	14	5.37
zh.h5376	R11	2023	48.6667	45.6667	18	6.18667
zh.h0856	R11	2023	37	54	19.6667	5.27
zh.h0844	R11	2023	45	51.3333	17.3333	5.13667
zh.h1401	R11	2023	40.6667	45	16	5.51333
zh.h1001	R11	2023	46.6667	67	16.3333	5.56333
zh.h0897	R11	2023	49.3333	55.3333	18	5.46667
zh.h1411	R11	2023	45.6667	58.3333	18.6667	7.05667
zh.h1649	R11	2023	44.6667	46.3333	14.6667	6.55
zh.h1395	R11	2023	46	49	15.6667	4.52333
zh.h2702	R11	2023	58	60.6667	16.6667	5.15867
zh.h2405	R11	2023	40.6667	42	15	5.05667
zh.h1843	R11	2023	51.6667	55.3333	19	6.35333
zh.h1374	R11	2023	49.3333	54	19	4.77
zh.h0930	R11	2023	46.6667	50.6667	19.3333	5.14867
zh.h2461	R11	2023	45.6667	48.6667	16.3333	5.38667
zh.h1388	R11	2023	46.6667	51.3333	18.3333	4.98333
zh.h1416	R11	2023	48.3333	47.3333	19.6667	5.98333
zh.h5030	R11	2023	34.3333	50.6667	15.6667	5.08
zh.h2426	R11	2023	33.6667	55	16.6667	4.00833
zh.h2477	R11	2023	39.3333	61	18.3333	5.81667
zh.h0680	R11	2023	45.6667	43.6667	17.3333	4.95667
zh.h2764	R11	2023	50	54.3333	19	5.38
zh.h0531	R11	2023	47.3333	53.3333	21	4.80667
zh.h5060	R11	2023	36.6667	46.3333	18.6667	5.84
zh.h2561	R11	2023	41.6667	44	16.6667	4.07
zh.h0719	R11	2023	42.6667	45	15.3333	6.87733
zh.h2456	R11	2023	45.3333	47.3333	16.3333	5.06467
zh.h2499	R11	2023	46.6667	55.3333	21.6667	5.356
zh.h2404	R11	2023	31	37.6667	14.6667	NA
zh.h1399	R11	2023	43	49.3333	15.6667	6.30933
zh.h4923	R11	2023	45	55.6667	21	5.31933
zh.h2250	R11	2023	33	45	18	5.62
zh.h2466	R11	2023	39.3333	55.3333	20	5.456
zh.h4820	R11	2023	44.6667	49.3333	16.6667	6.57333
zh.h0525	R11	2023	45.6667	46.3333	18.6667	5.382
zh.h2410	R11	2023	47.6667	49.6667	20.3333	4.61467
zh.h1331	R11	2023	38.6667	42.6667	18.6667	6.086
zh.h1714	R11	2023	45.3333	46	17	4.62667
zh.h5399	R11	2023	42	50.3333	21	5.76
zh.h0934	R11	2023	46.3333	48	18.6667	6.68333
zh.h2044	R11	2023	45.6667	56	18.6667	7.344
zh.h0540	R11	2023	33	53	19.5	6.71933
zh.h0949	R11	2023	36.6667	57.6667	15.3333	5.52267
zh.h1816	R11	2023	41.3333	46.3333	18.6667	6.99867
zh.h2550	R11	2023	33	41.6667	21	6.49
zh.h2231	R11	2023	38.5	41	17	6.39
zh.h0868	R11	2023	41.6667	47	14.3333	5.68333
zh.h4779	R11	2023	48	51	17.6667	6.63333
zh.h2671	R11	2023	43.6667	41.6667	15.3333	5.45
zh.h2006	R11	2023	32.6667	57.3333	17	6.47667
zh.h1771	R11	2023	44	51.6667	16.3333	7.95667
zh.h0636	R11	2023	42	47.3333	15.3333	6.30333
zh.h0764	R11	2023	51.6667	59.6667	18.6667	5.53667
zh.h1961	R11	2023	47.6667	61	21.3333	5.02
zh.h2609	R11	2023	45.3333	53	21	5.494
zh.h2475	R11	2023	53	56.3333	23.3333	6.93133
zh.h2177	R11	2023	41	57	18.3333	6.75333
zh.h1324	R11	2023	49.6667	45.3333	15.3333	6.64
zh.h1377	R11	2023	30	38.3333	16	7.52
zh.h2100	R11	2023	42.6667	48.3333	17.6667	7.44
zh.h1315	R11	2023	37.3333	48.6667	15.6667	7.48333
zh.h5365	R11	2023	46	66	20.6667	8.95667
zh.h0099	R11	2023	55.6667	55.6667	24	6.60333
zh.h2464	R11	2023	50.6667	55	15	5.81533
zh.h1585	R11	2023	43.3333	50.6667	20	6.99933
zh.h2562	R11	2023	33	40	17.3333	6.468
zh.h2045	R11	2023	43.6667	59.3333	18.6667	7.09267
zh.h2652	R11	2023	36.3333	39.3333	15.6667	6.54733
zh.h2224	R11	2023	36.3333	44	15	6.876
zh.h1830	R11	2023	49.6667	56.3333	23	6.96267
zh.h0500	R11	2023	45	54.6667	18.3333	7.17533
zh.h2376	R11	2023	37.3333	64.6667	19.6667	6.87733
zh.h2591	R11	2023	49.3333	46.3333	19	6.156
zh.h2152	R11	2023	47	47.6667	17.6667	6.67733
zh.h0033	R11	2023	39	44.6667	16.3333	7.17933
zh.h1797	R11	2023	45	49.6667	16.6667	7.17267
zh.h2425	R11	2023	36.6667	39.6667	16.3333	6.71133
zh.h0127	R11	2023	38	61.3333	17	4.51
zh.h5031	R11	2023	57.3333	57.6667	17.6667	6.73467
zh.h2056	R11	2023	43	63	17.6667	7.336
zh.h2637	R11	2023	53.3333	55	17.6667	5.772
zh.h0861	R11	2023	36.6667	43	13.6667	5.98333
zh.h0490	R11	2023	46.6667	50.6667	15.6667	6.38667
zh.h4795	R11	2023	50.3333	61.3333	22.6667	7.28
zh.h2604	R11	2023	49.3333	51.3333	15.6667	5.68667
zh.h0577	R11	2023	37.6667	42.6667	15	6.92667
zh.h2330	R11	2023	32.3333	49.6667	14	5.90333
zh.h5020	R11	2023	46	53.6667	19.3333	7.41667
zh.h4716	R11	2023	41	59.3333	18.3333	6.37333
zh.h5098	R11	2023	39	54.3333	18.6667	7.77333
zh.h2294	R11	2023	48.3333	49.6667	19.6667	7.41667
zh.h2618	R11	2023	53.6667	52.6667	21.6667	5.13
zh.h2406	R12	2023	42.3333	47.6667	18	6.58
zh.h0481	R12	2023	74.3333	86.3333	24	7.73667
zh.h1602	R12	2023	39.6667	48.6667	13.6667	7.45467
zh.h4754	R12	2023	34.3333	45	16	6.54233
zh.h4701	R12	2023	41	55	17.3333	6.768
zh.h2608	R12	2023	45	49	16	7.41733
zh.h0162	R12	2023	42.6667	65.3333	22.6667	7.07867
zh.h5075	R12	2023	30.6667	41.3333	15	7.13
zh.h2076	R12	2023	39.3333	50.6667	16	6.842
zh.h2258	R12	2023	48	65	21.3333	9.49733
zh.h2665	R12	2023	49	66.3333	18	6.18333
zh.h5034	R12	2023	34.3333	48.3333	16.3333	6.15
zh.h0125	R12	2023	27	33.6667	10.6667	6.06667
zh.h2683	R12	2023	37	59.3333	21.3333	6.375
zh.h4756	R12	2023	NA	NA	NA	6.96933
zh.h1075	R12	2023	16.6667	33.3333	14.3333	7.04667
zh.h0477	R12	2023	40.3333	62.3333	15.6667	6.82
zh.h2374	R12	2023	48.3333	78.3333	23	7.34
zh.h0436	R12	2023	43.6667	49.6667	14.6667	7.09
zh.h0024	R12	2023	67.6667	94.3333	24	5.66267
zh.h2682	R12	2023	47.3333	63	16	5.89867
zh.h5327	R12	2023	37.6667	50	18.6667	6.5275
zh.h0608	R12	2023	46.6667	78.6667	24.3333	6.94733
zh.h2176	R12	2023	43.3333	93.3333	28.6667	7.20333
zh.h2105	R12	2023	43.3333	65.3333	18.3333	6.69933
zh.h0042	R12	2023	36.3333	50.3333	12.6667	6.84867
zh.h2292	R12	2023	42.6667	64	19.3333	6.496
zh.h2069	R12	2023	42.6667	54	19	6.54
zh.h2508	R12	2023	52.6667	68.3333	18.3333	6.05133
zh.h4431	R12	2023	50	70	18.6667	5.94
zh.h0378	R12	2023	49	62	18	6.41733
zh.h1934	R12	2023	32.3333	44	17.3333	6.97467
zh.h0537	R12	2023	24.3333	56	14.6667	6.33667
zh.h0519	R12	2023	22.6667	36.6667	13.3333	6.05
zh.h2208	R12	2023	29	45	13.3333	7.01067
zh.h5065	R12	2023	38.3333	47	15.6667	8.59
zh.h2380	R12	2023	39.6667	56	15.3333	6.244
zh.h2378	R12	2023	33.3333	46.6667	17	6.04267
zh.h4911	R12	2023	59.5	88	22	6.29733
zh.h2654	R12	2023	54.3333	68.3333	17.3333	6.39267
zh.h1683	R12	2023	70.3333	80.6667	21.3333	6.30067
zh.h0074	R12	2023	40	68.3333	18.6667	6.89333
zh.h0977	R12	2023	38.3333	63.3333	19	6.17533
zh.h1777	R12	2023	32.5	56.5	19	5.62867
zh.h0678	R12	2023	33	39	16.6667	7.27333
zh.h1306	R12	2023	74.3333	87.6667	20.3333	6.81667
zh.h0008	R12	2023	33	37.6667	15.3333	6.44667
zh.h1689	R12	2023	44.6667	60	17.3333	6.20467
zh.h0003	R12	2023	42.3333	55.6667	19	6.50133
zh.h2248	R12	2023	36	66	17.6667	5.86667
zh.h2621	R12	2023	39	51.3333	18.3333	7.91467
zh.h0041	R12	2023	20.6667	28.3333	16	8.41067
zh.h4749	R12	2023	43.6667	67	24	6.77733
zh.h0417	R12	2023	43.6667	52.6667	20	6.176
zh.h0441	R12	2023	28.3333	45	16.6667	6.308
zh.h2603	R12	2023	34	55	17.5	6.29067
zh.h2387	R12	2023	54.3333	83	20	6.64067
zh.h1045	R12	2023	39.3333	50.3333	15.3333	6.53
zh.h2160	R12	2023	46.3333	62.6667	19	7.21667
zh.h1672	R12	2023	36	41	16	6.42833
zh.h4673	R12	2023	29	45.6667	11.6667	6
zh.h4681	R12	2023	50.6667	60.3333	18.3333	5.49333
zh.h0102	R12	2023	32	47	14.3333	6.57
zh.h2462	R12	2023	39.6667	47	15.6667	7.595
zh.h0062	R12	2023	31.6667	50.3333	14	7.06667
zh.h2651	R12	2023	34.6667	44.3333	14	7.84667
zh.h0998	R12	2023	34	45.6667	13	6.39333
zh.h2664	R12	2023	29.6667	36	10.3333	6.13
zh.h5376	R12	2023	56	61.3333	16.6667	6.94667
zh.h0856	R12	2023	42.5	54	16	6.03
zh.h0844	R12	2023	60	67	23.6667	5.89667
zh.h1401	R12	2023	NA	NA	NA	6.27333
zh.h1001	R12	2023	39.6667	58.3333	14.6667	6.32333
zh.h0897	R12	2023	50.6667	66.6667	16.6667	6.22667
zh.h1411	R12	2023	59.6667	74	17.6667	7.81667
zh.h1649	R12	2023	47	69	17.3333	7.31
zh.h1395	R12	2023	35.3333	43.3333	14.6667	5.28333
zh.h2702	R12	2023	50.3333	69	18	5.91867
zh.h2405	R12	2023	30.3333	31	13.6667	5.81667
zh.h1843	R12	2023	45.3333	56	17	7.11333
zh.h1374	R12	2023	28.5	42	18.5	5.53
zh.h0930	R12	2023	43.6667	58.3333	19	5.90867
zh.h2461	R12	2023	34.3333	42.6667	16	6.14667
zh.h1388	R12	2023	42.3333	55.6667	17.6667	5.74333
zh.h1416	R12	2023	53.3333	56.3333	18.6667	6.74333
zh.h5030	R12	2023	26	37	16	5.84
zh.h2426	R12	2023	24.3333	41.6667	16	4.76833
zh.h2477	R12	2023	39	65	17.5	6.57667
zh.h0680	R12	2023	50.3333	61	20	5.71667
zh.h2764	R12	2023	32.3333	43.6667	21.3333	6.14
zh.h0531	R12	2023	27	53	19.6667	5.56667
zh.h5060	R12	2023	28.3333	31	14.3333	6.6
zh.h2561	R12	2023	35.3333	43.3333	12.3333	4.83
zh.h0719	R12	2023	31.3333	39.6667	12.3333	7.63733
zh.h2456	R12	2023	39.6667	46.3333	15.3333	5.82467
zh.h2499	R12	2023	35.3333	53.3333	15.6667	6.116
zh.h2404	R12	2023	34	42.3333	17.3333	7.2
zh.h1399	R12	2023	44.3333	62.6667	19.6667	7.06933
zh.h4923	R12	2023	34.6667	43.6667	16.3333	6.07933
zh.h2250	R12	2023	19	29.6667	11	6.38
zh.h2466	R12	2023	26.5	39.5	17.5	6.216
zh.h4820	R12	2023	37.3333	45	14.3333	7.33333
zh.h0525	R12	2023	30	39.3333	12.6667	6.142
zh.h2410	R12	2023	43	52.6667	16.6667	5.37467
zh.h1331	R12	2023	29.6667	40	15.3333	6.846
zh.h1714	R12	2023	44.3333	55	17.6667	5.38667
zh.h5399	R12	2023	67.5	57.5	22	6.52
zh.h0934	R12	2023	54	63	17.6667	7.44333
zh.h2044	R12	2023	34.5	57	14	8.104
zh.h0540	R12	2023	40	48.6667	12.6667	7.47933
zh.h0949	R12	2023	52.6667	68	23	6.28267
zh.h1816	R12	2023	32.6667	41.6667	16.3333	7.75867
zh.h2550	R12	2023	30	37.6667	13	7.25
zh.h2231	R12	2023	33.3333	38.3333	13.3333	7.15
zh.h0868	R12	2023	51.3333	69.6667	18	6.44333
zh.h4779	R12	2023	42	48.6667	15.6667	7.39333
zh.h2671	R12	2023	53	63.6667	16.6667	6.21
zh.h2006	R12	2023	34	44.5	11.5	7.23667
zh.h1771	R12	2023	36.3333	52	14	8.71667
zh.h0636	R12	2023	50	63	16.3333	7.06333
zh.h0764	R12	2023	71.3333	72.6667	25	6.29667
zh.h1961	R12	2023	NA	NA	NA	5.78
zh.h2609	R12	2023	37.6667	50	13	6.254
zh.h2475	R12	2023	44.3333	69	21.6667	7.69133
zh.h2177	R12	2023	28	44.5	16	7.51333
zh.h1324	R12	2023	42.6667	56.3333	18.6667	7.4
zh.h1377	R12	2023	42	NA	18	8.28
zh.h2100	R12	2023	38	69	23	8.2
zh.h1315	R12	2023	40.3333	48.6667	16.6667	8.24333
zh.h5365	R12	2023	49	63.6667	19	9.71667
zh.h0099	R12	2023	72.3333	74.3333	19.6667	7.36333
zh.h2464	R12	2023	39	51	19.3333	6.57533
zh.h1585	R12	2023	37	49	18.6667	7.75933
zh.h2562	R12	2023	34	38.6667	18	7.228
zh.h2045	R12	2023	35.6667	63	14	7.85267
zh.h2652	R12	2023	25.3333	35.3333	11.3333	7.30733
zh.h2224	R12	2023	27	32	10	7.636
zh.h1830	R12	2023	51.6667	53	18.3333	7.72267
zh.h0500	R12	2023	38.6667	59.6667	14.6667	7.93533
zh.h2376	R12	2023	31.3333	40.6667	13.6667	7.63733
zh.h2591	R12	2023	51.6667	60	21.3333	6.916
zh.h2152	R12	2023	38.6667	56.6667	18.6667	7.43733
zh.h0033	R12	2023	26.3333	46	17.3333	7.93933
zh.h1797	R12	2023	23.5	31.5	16	7.93267
zh.h2425	R12	2023	28.6667	37.6667	13.6667	7.47133
zh.h0127	R12	2023	26.6667	51	13.6667	5.27
zh.h5031	R12	2023	48	67	19.3333	7.49467
zh.h2056	R12	2023	19.6667	37.3333	11	8.096
zh.h2637	R12	2023	49.6667	65.6667	20.3333	6.532
zh.h0861	R12	2023	43.6667	47	16	6.74333
zh.h0490	R12	2023	47.6667	49.3333	15.3333	7.14667
zh.h4795	R12	2023	36.6667	41.3333	16	8.04
zh.h2604	R12	2023	30.3333	43.6667	17.3333	6.44667
zh.h0577	R12	2023	40.6667	62	18.3333	7.68667
zh.h2330	R12	2023	35	43	15.3333	6.66333
zh.h5020	R12	2023	39.3333	54.6667	16.3333	8.17667
zh.h4716	R12	2023	32.6667	63.3333	18	7.13333
zh.h5098	R12	2023	25	37.6667	14	8.53333
zh.h2294	R12	2023	34.6667	47.3333	14.6667	8.17667
zh.h2618	R12	2023	45.3333	54.3333	15.6667	5.89
