# Supplementary material for: Genome‐wide identification of quantitative trait nucleotides for plant architecture‐related traits in peanut
Source: Plant Genome. 2025 Nov 3;18(4):e70119. doi: 10.1002/tpg2.70119 (PMC12583921; doi:10.1002/tpg2.70119)
Supplement: Supplementary file 8 — Table S4: Information table for the primer used in the PARMS analysis. [file TPG2-18-e70119-s001.xlsx]

## Sheet: Sheet1
Table S4 Information table for the primer used in the PARMS analysis.
Chr.	SNP position	Allelic variation	primer name	FAM/HEX Forward primer	fluorescence labeling
A05	53493734	C	WJ5-53493734Rg	GAAGGTGACCAAGTTCATGCTGGCAATTTTGCTGCACCATG	FAM
		G	WJ5-53493734Rc	GAAGGTCGGAGTCAACGGATTGGCAATTTTGCTGCACCATC	HEX
			WJ5-53493734F	CCTCACTACTGCTTCATATGGAAGTAA
A05	112028951	G	WJ5-112028951Rg	GAAGGTGACCAAGTTCATGCTAAAGAAGAGCCAGACTCTAAAGTCTTG	FAM
		A	WJ5-112028951Ra	GAAGGTCGGAGTCAACGGATTAAAAGAAGAGCCAGACTCTAAAGTCTTA	HEX
			WJ5-112028951F	GGGGACTCCTTCTCAATCCATTA
A05	112272948	C	WJ5-112272948Fc	GAAGGTGACCAAGTTCATGCTTCAGTGATTTCACTGATAGTCCCTTC	FAM
		T	WJ5-112272948Ft	GAAGGTCGGAGTCAACGGATTTCAGTGATTTCACTGATAGTCCCTTT	HEX
			WJ5-112272948R	TCCACCAAGAAAAGGGAGCAT
A03	41278968	T	WJ3-41278968Rt	GAAGGTGACCAAGTTCATGCTTTCAAGTTCATTAGGAGGTACAAAATT	FAM
		A	WJ3-41278968Ra	GAAGGTCGGAGTCAACGGATTTTCAAGTTCATTAGGAGGTACAAAATA	HEX
			WJ3-41278968F	CATATTTGTTTTAAATTTTAAACGCC
A03	40619928	T	WJ3-40619928Fc	GAAGGTGACCAAGTTCATGCTGATAAGGTTTAAAGTTATGTATTATGTATATCAC	FAM
		C	WJ3-40619928Ft	GAAGGTCGGAGTCAACGGATTGATAAGGTTTAAAGTTATGTATTATGTATATCAT	HEX
			WJ3-40619928R	TTAACCTTACTCATATGAAGTGTTGAGT
