# Supplementary material for: Genome‐wide identification of quantitative trait nucleotides for plant architecture‐related traits in peanut
Source: Plant Genome. 2025 Nov 3;18(4):e70119. doi: 10.1002/tpg2.70119 (PMC12583921; doi:10.1002/tpg2.70119)
Supplement: Supplementary file 9 — Table S5: Information table for the primers used by qRT‐PCR. [file TPG2-18-e70119-s014.xlsx]

## Sheet: Sheet1
Table S5 Information table for the primers used by qRT-PCR.
Candidate gene	Forward primer (5' to 3')	Reverse primer (5' to 3')
Arahy.TL3XAC	AGAATACCATTATGCTCGTT	AGTTGACCCTCCTCCTTA
Arahy.QM99BA	CGTATCTAAGGGTATGTG	TATGTATGTATGGTGGGT
Arahy.WDNK2F	TGACAAAGGATACGACCAT	ACGCTACCGTAGATTGCA
Arahy.S06R8C	GAATGCGGAAAGCGTGAG	CCCTGCCTATTGAGTGCC
Arahy.WY6NTH	TTACGAGGTTCAAAGTGG	TTCGCATAAAGACAAGGA
Actin	TTGGAATGGGTCAGAAGGATGC	AGTGGTGCCTCAGTAAGAAGC
