# Supplementary material for: Genome‐wide identification of quantitative trait nucleotides for plant architecture‐related traits in peanut
Source: Plant Genome. 2025 Nov 3;18(4):e70119. doi: 10.1002/tpg2.70119 (PMC12583921; doi:10.1002/tpg2.70119)
Supplement: Supplementary file 10 — Table S6: SNP summary after different filtering steps. [file TPG2-18-e70119-s018.XLSX]

## Sheet: Sheet1
Table S6 SNP summary after different filtering steps.
Feature	Value
Clean data (Gb)	4840.07
GC content (%)	37.05
Mapping rate (%)	99.63
Average depth	> 10×
Coverage (%)	97.81
Total number of SNPs	2208132
High-quality SNPs with QD > 2.0; MAF < 0.05; coverage depth > 5; coverage > 60%	894250
