# Supplementary material for: Genome‐wide identification of quantitative trait nucleotides for plant architecture‐related traits in peanut
Source: Plant Genome. 2025 Nov 3;18(4):e70119. doi: 10.1002/tpg2.70119 (PMC12583921; doi:10.1002/tpg2.70119)
Supplement: Supplementary file 11 — Table S7: A summary of the acquired SNPs and InDels in different genic and intergenic regions. [file TPG2-18-e70119-s007.XLSX]

## Sheet: Sheet1
Table S7 A summary of the acquired SNPs in different genic and intergenic regions.
Category		Number of SNPs	Ratio
Total		894250
Exonic	Stop gain	337	0.0377
	Stop loss	21	0.00237
	Synonymous	5779	0.64627
	Nonsynonymous	8458	0.9458
Intronic		28508	3.1879
Splicing		594	0.0664
UTR3		2585	0.2891
UTR5		1756	0.1964
Upstream		75976	8.4961
Downstream		59390	6.6414
Downstream / Upstream		135366	15.1374
(5 kb)
Intergenic		708627	79.2426
