# Supplementary material for: Genome‐wide identification of quantitative trait nucleotides for plant architecture‐related traits in peanut
Source: Plant Genome. 2025 Nov 3;18(4):e70119. doi: 10.1002/tpg2.70119 (PMC12583921; doi:10.1002/tpg2.70119)
Supplement: Supplementary file 12 — Table S8: The distribution of the significant SNPs on each of the 20 chromosomes. [file TPG2-18-e70119-s016.XLSX]

## Sheet: Total
Table S8 The distribution of the significant SNPs on each of the 20 chromosomes.
Significant SNPs	Arahy01	Arahy02	Arahy03	Arahy04	Arahy05	Arahy06	Arahy07	Arahy08	Arahy09	Arahy10	Arahy11	Arahy12	Arahy13	Arahy14	Arahy15	Arahy16	Arahy17	Arahy18	Arahy19	Arahy20	Total
1: MSH	0	2	1	2	5	0	0	1	0	9	1	3	0	0	1	5	2	3	0	2	37
2: FBL	2	0	14	0	152	0	2	2	17	0	1	3	2	2	1	1	2	4	4	3	212
3: SD	0	2	72	0	1	6	4	4	3	5	6	0	2	7	3	7	1	2	3	6	134
4: NSK	1	0	1	0	2	1	0	0	0	1	9	1	4	0	0	3	0	2	2	1	28
