# Supplementary material for: Genome‐wide identification of quantitative trait nucleotides for plant architecture‐related traits in peanut
Source: Plant Genome. 2025 Nov 3;18(4):e70119. doi: 10.1002/tpg2.70119 (PMC12583921; doi:10.1002/tpg2.70119)
Supplement: Supplementary file 13 — Table S9: A summary of the shared candidate genomic regions for MSH and FBL acquired from recent studies. [file TPG2-18-e70119-s011.XLSX]

## Sheet: Sheet1
Table S9 A summary of the shared candidate genomic regions for MSH and FBL acquired from the recent studies.
Chr. No	MSH-QTLs No (80)	FBL-QTLs No (25)	Genomic regions	Number of annotated genes	Genes	Source
Arahy.03	7	1	142625141-142819142	22	arahy.GXV5N1，arahy.IA90BR，arahy.2NR2PL，arahy.A89EQ4，arahy.AI5VH5，arahy.IHT531，arahy.AH38KH，arahy.6K70BV，arahy.0LH6ZS，arahy.6YF7SG，arahy.YKX5UN，arahy.SQM4K2，arahy.FL4TQK，arahy.YWPQ0A，arahy.M2JIZN，arahy.TJI57B，arahy.XDLX4G，arahy.0LW32C，arahy.DE1BNK，arahy.B4L9Q8，arahy.UYME09，arahy.KD1GVP，	Out study; Chen et al. 2018
Arahy.05	22	3	52825193-53493734	1	arahy.WDNK2F，arahy.3UD8ME	Out study; Khedikar et al. 2018
Arahy.06	24	4	16372027-16561427	14	arahy.PFTP2A，arahy.3N2IHS，arahy.2393XD，arahy.EJB0XI，arahy.LY00QK，arahy.GF44T2，arahy.909U31，arahy.HM2HLZ，arahy.BMAR8E，arahy.7FJE7K，arahy.WD5WT3，arahy.QLM8IR，arahy.1EWU2Y，arahy.01LY89，	Li et al. 2017
Arahy.07	31	7	44769905-44842292	3	arahy.FPL62J, arahy.107ZNT, arahy.PKTL6M	Li et al. 2017
Arahy.08	33	8	28446004-28634526	17	arahy.A9XXHW,arahy.P5QAAZ, arahy.MV80KR, arahy.JUA047, arahy.A4NC5F, arahy.72R8EF, arahy.XY3DS6, arahy.VBZF8N, arahy.H8QW84, arahy.P4NYDW, arahy.UPNB5D, arahy.MZYZ2B, arahy.5L02ZS, arahy.Q5069N, arahy.C3IVFD, arahy.RTB9TW, arahy.XF5F1Y	Lv et al. 2018
Arahy.09	39	9	105602763-105761653	8	arahy.A3J7SX, arahy.ILS8DP, arahy.A3GNNU, arahy.6AQ98N, arahy.MNH3JS, arahy.J4G76H, arahy.F394NJ, arahy.LTSE8R	Zhang et al.2024; Cheng et al. 2015
	40,41	10	110408408-110560109	10	arahy.YMN08X, arahy.NGU5W2, arahy.NQW8T9, arahy.6RE8G6, arahy.C25U6B, arahy.Y6E3CC, arahy.GI8EHX, arahy.UY7AXN, arahy.LA1S8R, arahy.T9QV62	Zhang et al.2024;
	42	11	112019223 -113549131	14	arahy.Y3J10V, arahy.7RJ7GD, arahy.IS5L46, arahy.FE4WD3, Arahy.5S0LFQ, arahy.C30NXK, arahy.6B28AS, arahy.XA63TZ, arahy.1KZ6XA, arahy.NZR7KS, arahy.DXKJ1C, arahy.P86RCB, arahy.F2FLG1, arahy.K3RR71, arahy.4UH4YI, arahy.P65711, arahy.CDL1CX	Zhang et al.2024
Arahy.16	63	16	2014213-2189512	16	arahy.2XQ2YI, arahy.T02M6I, arahy.KX18UY, arahy.MGG8L2, arahy.K8VBWC, arahy.QQS0V2, arahy.0NU1GV, arahy.ZSCD81, arahy.2H21PS, arahy.256EAD, arahy.97MZ99, arahy.YMW3C5, arahy.1M8NR5, arahy.90LR3G, arahy.U4BLLZ, arahy.JXBY37	Li et al. 2017
	64	17	14644960-14742077	3	arahy.IRP95Z, arahy.QQUH6W, arahy.08LKRL	Zhang et al.2024; Li et al. 2017
	65	18	32705499-32709684	2	arahy.AG6W8J, arahy.DT3E7E	Wang et al. 2021
	66	19	89021196-89037387	2	arahy.8CPX3B, arahy.XV6DNZ	Li et al. 2017
Arahy.18	68	22	4194515-4389678	22	arahy.XB535B, arahy.H6IXD1, arahy.PY1UCE, arahy.TCTP66, arahy.BD1WMS, arahy.D2IUDG, arahy.01BY0R, arahy.8F194T, arahy.6C29FD, arahy.47SX7B, arahy.ETHX4E, arahy.70MDEI, arahy.DT15MC, arahy.G2DTYI, arahy.4DTP6U, arahy.S8XP71, arahy.AW1PKI, arahy.SBP7Y9, arahy.QLA0RI, arahy.5L1A31, arahy.W31NC6, arahy.09M2FB	Li et al. 2016; Li et al. 2017
	69	23	103577951-103668248	3	arahy.4G1GU7, arahy.0NID34, arahy.R2EV68	Li et al. 2016; Li et al. 2017
Arahy.19	76	24	155616223-155786659	18	arahy.K8SE68, arahy.CALT29, arahy.3H37GZ, arahy.BMT3C6, arahy.GYNY95, arahy.14LJH7, arahy.F0PHAM, arahy.NE5PRN, arahy.DS7XTJ, arahy.V9FAYY, arahy.QGG2CX, arahy.64LT8R, arahy.E5JI7C, arahy.N64Q2X, arahy.K557X5, arahy.X7UDDV, arahy.R43A5K, arahy.T9EQBK	Li et al. 2017
	77	25	157125236-157326471	21	arahy.JV3LD5, arahy.76MJ1K, arahy.16DI2Y, arahy.X5EF0Z, arahy.GC569L, arahy.9HL91G, arahy.CG75M0, arahy.2FXK3X, arahy.Y7X6HY, arahy.0J3LZT, arahy.Q8TT5G, arahy.Y59G7X, arahy.YXZ2NC, arahy.SV4Q3J, arahy.PUQJ4X, arahy.1MJ7K6, arahy.8X2RLQ, arahy.49Z37F, arahy.BK36SG, arahy.JLXU2D, arahy.6TFR0H	Li et al. 2017
Note： No.: number
References:
Cheng LQ, Tang M, Ren XP, et al. Construction of genetic map and QTL analysis for mianstem height and total branch number in peanut. Acta Agronomica Sinica, 2015, 41(6):979-987.(in Chinese with English abstract)
Khedikar Y, Pandey M K, Sujay V, et al. Identification of main effect and epistatic quantitative trait loci for morphological and yield-related traits in peanut ( Arachis hypogaea, L.). Molecular Breeding, 2018, 38(1):7.
Chen WG, Luo HY, Liu N et al. QTL Mapping for Shelling Percentage and Plant Height in Cultivated Peanut (Arachis hypogaea L.) Acta Agronomica Sinica, 2018, 044(008):1142-1151.(in Chinese with English abstract)
Li Y, Li L, Zhang X, Zhang K, et al. QTL mapping and marker analysis of main stem height and the first lateral branch length in peanut (Arachis hypogaea L.).Euphytica, 2017, 213: 57
Zhang SZ, Hu XH, Wang FF, Miao HR, Chu Y, Yang WQ, Zhong W, Chen J. Identification of QTLs for plant height and branching related traits in cultivated peanut. Journal of Integrative Agriculture, 2024, accetped.
Wang J, Yan C, Shi D, Zhao X, Yuan C, Sun Q, Mou Y, Chen H, Li Y, Li C, Shan SH. The Genetic Base for Peanut Height-Related Traits Revealed by a Meta-Analysis. Plants 2021, 10, 1058. https://doi.org/10.3390/plants10061058
