# Supplementary material for: Genome‐wide identification of quantitative trait nucleotides for plant architecture‐related traits in peanut
Source: Plant Genome. 2025 Nov 3;18(4):e70119. doi: 10.1002/tpg2.70119 (PMC12583921; doi:10.1002/tpg2.70119)
Supplement: Supplementary file 14 — Table S10: A total of 15 candidate genes annotated and GO enrichment on Arahy.09: 111.021‐113.998 Mb for FBL and MSH. [file TPG2-18-e70119-s005.xlsx]

## Sheet: p大于4
Table S10 A total of 15 candidate genes annotated and GO enrichment on Arahy.09:111.021-113.998 Mb for FBL and MSH.
Gene ID	seed_ortholog	evalue	score	Description	Preferred_name	GOs	EC	KEGG_ko	KEGG_Pathway	KEGG_Module	KEGG_Reaction	KEGG_rclass	BRITE	KEGG_TC	CAZy	BiGG_Reaction	PFAMs
UI1933	3847.GLYMA20G27800.1	2.68e-308	860	Cysteine-rich receptor-like protein kinase	-	GO:0003674,GO:0003824,GO:0004672,GO:0004674,GO:0005575,GO:0005623,GO:0005886,GO:0006464,GO:0006468,GO:0006793,GO:0006796,GO:0006807,GO:0006950,GO:0006952,GO:0008150,GO:0008152,GO:0009605,GO:0009607,GO:0009617,GO:0009987,GO:0016020,GO:0016301,GO:0016310,GO:0016740,GO:0016772,GO:0016773,GO:0019538,GO:0036211,GO:0042742,GO:0043170,GO:0043207,GO:0043412,GO:0044237,GO:0044238,GO:0044260,GO:0044267,GO:…	-	-	-	-	-	-	-	-	-	-	Pkinase,Pkinase_Tyr,Stress-antifung
BMP346	3827.XP_004496953.1	2.45e-132	380	Carbohydrate esterase	-	-	-	-	-	-	-	-	-	-	-	-	SASA
75YJ3Z	3847.GLYMA20G25833.1	1.26e-215	604	Plays an essential role in chain termination during de novo fatty acid synthesis	-	GO:0005575,GO:0005622,GO:0005623,GO:0005737,GO:0009507,GO:0009536,GO:0043226,GO:0043227,GO:0043229,GO:0043231,GO:0044424,GO:0044444,GO:0044464	3.1.2.14,3.1.2.21	ko:K10781	ko00061,ko01100,ko01212,map00061,map01100,map01212	-	R01706,R04014,R08157,R08158,R08159	RC00014,RC00039	ko00000,ko00001,ko01000,ko01004	-	-	-	Acyl-ACP_TE
28MAAX	3847.GLYMA10G40390.2	1.56e-213	598	ATP-dependent Clp protease proteolytic	-	GO:0003674,GO:0003676,GO:0003723,GO:0005488,GO:0005575,GO:0005622,GO:0005623,GO:0005737,GO:0006139,GO:0006364,GO:0006396,GO:0006725,GO:0006807,GO:0006996,GO:0008150,GO:0008152,GO:0009368,GO:0009507,GO:0009526,GO:0009532,GO:0009534,GO:0009536,GO:0009570,GO:0009579,GO:0009657,GO:0009658,GO:0009840,GO:0009941,GO:0009987,GO:0010467,GO:0016043,GO:0016070,GO:0016072,GO:0022613,GO:0031967,GO:0031975,GO:…	3.4.21.92	ko:K01358	ko04112,ko04212,map04112,map04212	-	-	-	ko00000,ko00001,ko01000,ko01002	-	-	-	CLP_protease
S06R8C	3847.GLYMA20G26780.1	1.4e-67	216	E3 ubiquitin-protein ligase	-	GO:0001664,GO:0003674,GO:0003824,GO:0004842,GO:0005102,GO:0005109,GO:0005488,GO:0005515,GO:0005575,GO:0005623,GO:0005886,GO:0005887,GO:0006464,GO:0006508,GO:0006511,GO:0006807,GO:0007154,GO:0007165,GO:0007166,GO:0007267,GO:0008150,GO:0008152,GO:0008283,GO:0009056,GO:0009057,GO:0009966,GO:0009968,GO:0009987,GO:0010498,GO:0010646,GO:0010648,GO:0016020,GO:0016021,GO:0016055,GO:0016567,GO:0016740,GO:…	-	-	-	-	-	-	-	-	-	-	zf-RING_2
5497SD	3847.GLYMA20G26391.1	5.31e-247	684	Belongs to the AB hydrolase superfamily. Lipase family	-	GO:0003674,GO:0003824,GO:0004806,GO:0005575,GO:0005576,GO:0005615,GO:0016298,GO:0016787,GO:0016788,GO:0044421,GO:0052689	3.1.1.13	ko:K01052	ko00100,ko04142,ko04979,map00100,map04142,map04979	-	R01462	RC00055,RC00523	ko00000,ko00001,ko01000	-	-	-	Abhydro_lipase,Hydrolase_4
WY6NTH	3847.GLYMA10G40870.2	5.92e-240	661	Cinnamyl alcohol dehydrogenase	-	-	1.1.1.195	ko:K00083	ko00940,ko01100,ko01110,map00940,map01100,map01110	M00039	R02593,R03918,R06570,R06571,R07437	RC00649	ko00000,ko00001,ko00002,ko01000	-	-	-	ADH_N,ADH_zinc_N
AF1BS0	3847.GLYMA04G43340.1	1.58e-37	139	Belongs to the glycosyltransferase 31 family	-	GO:0003674,GO:0003824,GO:0005575,GO:0005622,GO:0005623,GO:0005737,GO:0005794,GO:0008378,GO:0012505,GO:0016740,GO:0016757,GO:0016758,GO:0043226,GO:0043227,GO:0043229,GO:0043231,GO:0044424,GO:0044444,GO:0044464,GO:0048531	-	ko:K20855	-	-	-	-	ko00000,ko01000,ko01003	-	GT31	-	DUF4094,Galactosyl_T
CLD3MC	3885.XP_007142987.1	5.09e-252	700	Component of the origin recognition complex (ORC) that binds origins of replication	ORC4	GO:0000166,GO:0000228,GO:0000808,GO:0003674,GO:0003676,GO:0003677,GO:0003688,GO:0003690,GO:0005488,GO:0005575,GO:0005622,GO:0005623,GO:0005634,GO:0005664,GO:0005694,GO:0006139,GO:0006259,GO:0006260,GO:0006261,GO:0006270,GO:0006725,GO:0006807,GO:0008150,GO:0008152,GO:0009058,GO:0009059,GO:0009743,GO:0009744,GO:0009987,GO:0010033,GO:0031974,GO:0031981,GO:0032991,GO:0034285,GO:0034641,GO:0034645,GO:…	-	ko:K02606	ko04110,ko04111,ko04113,map04110,map04111,map04113	M00284	-	-	ko00000,ko00001,ko00002,ko03032	-	-	-	AAA,AAA_16,ORC4_C
WVH2H8	3827.XP_004497095.1	6.46e-150	439	Zinc finger protein CONSTANS-like	-	GO:0003674,GO:0003700,GO:0005575,GO:0006355,GO:0008150,GO:0009889,GO:0010468,GO:0010556,GO:0016020,GO:0019219,GO:0019222,GO:0031323,GO:0031326,GO:0050789,GO:0050794,GO:0051171,GO:0051252,GO:0060255,GO:0065007,GO:0080090,GO:0140110,GO:1903506,GO:2000112,GO:2001141	-	-	-	-	-	-	-	-	-	-	CCT,zf-B_box
J0DG7J	3885.XP_007142907.1	6.18e-97	302	ethylene-responsive transcription factor	-	GO:0003674,GO:0003700,GO:0006355,GO:0007275,GO:0008150,GO:0009555,GO:0009889,GO:0010468,GO:0010556,GO:0019219,GO:0019222,GO:0031323,GO:0031326,GO:0032501,GO:0032502,GO:0048229,GO:0048856,GO:0050789,GO:0050794,GO:0051171,GO:0051252,GO:0060255,GO:0065007,GO:0080090,GO:0140110,GO:1903506,GO:2000112,GO:2001141	-	-	-	-	-	-	-	-	-	-	AP2
VBPI8N	4513.MLOC_75911.1	3.18e-20	92.4	This magnesium-dependent enzyme catalyzes the hydrolysis of ATP coupled with the transport of calcium	-	GO:0001101,GO:0003674,GO:0003824,GO:0005215,GO:0005388,GO:0005575,GO:0005622,GO:0005623,GO:0005886,GO:0005887,GO:0006810,GO:0006811,GO:0006812,GO:0006816,GO:0006950,GO:0008150,GO:0008324,GO:0009266,GO:0009409,GO:0009414,GO:0009415,GO:0009628,GO:0010035,GO:0015075,GO:0015085,GO:0015318,GO:0015399,GO:0015405,GO:0015662,GO:0016020,GO:0016021,GO:0016462,GO:0016787,GO:0016817,GO:0016818,GO:0016887,GO:…	3.6.3.8	ko:K01537	-	-	-	-	ko00000,ko01000	3.A.3.2	-	-	CaATP_NAI,Cation_ATPase,Cation_ATPase_C,Cation_ATPase_N,E1-E2_ATPase,Hydrolase
7813IZ	3847.GLYMA10G40411.1	0	1023	Belongs to the NPH3 family	-	GO:0005575,GO:0005623,GO:0008150,GO:0009605,GO:0009606,GO:0009628,GO:0009629,GO:0009630,GO:0009958,GO:0044464,GO:0050896,GO:0071944	-	-	-	-	-	-	-	-	-	-	BTB,NPH3
EHR7LK	3847.GLYMA10G40531.1	2.87e-41	138	Late embryogenesis abundant protein	-	-	-	-	-	-	-	-	-	-	-	-	LEA_3
3MHK8M	3827.XP_004496955.1	0	998	Belongs to the D-isomer specific 2-hydroxyacid dehydrogenase family	-	GO:0000003,GO:0000166,GO:0003006,GO:0003674,GO:0005488,GO:0005524,GO:0005575,GO:0005622,GO:0005623,GO:0005737,GO:0005739,GO:0007275,GO:0008144,GO:0008150,GO:0009507,GO:0009532,GO:0009536,GO:0009553,GO:0009555,GO:0009561,GO:0009570,GO:0009790,GO:0009791,GO:0009793,GO:0010154,GO:0016020,GO:0017076,GO:0022414,GO:0030554,GO:0032501,GO:0032502,GO:0032553,GO:0032555,GO:0032559,GO:0035639,GO:0036094,GO:…	1.1.1.399,1.1.1.95	ko:K00058	ko00260,ko00680,ko01100,ko01120,ko01130,ko01200,ko01230,map00260,map00680,map01100,map01120,map01130,map01200,map01230	M00020	R01513	RC00031	ko00000,ko00001,ko00002,ko01000,ko04147	-	-	-	2-Hacid_dh,2-Hacid_dh_C,ACT
