# Supplementary material for: Genome‐wide identification of quantitative trait nucleotides for plant architecture‐related traits in peanut
Source: Plant Genome. 2025 Nov 3;18(4):e70119. doi: 10.1002/tpg2.70119 (PMC12583921; doi:10.1002/tpg2.70119)
Supplement: Supplementary file 15 — Table S11: The top five SNPs on Arahy.05 that were associated with the studied traits. [file TPG2-18-e70119-s008.xlsx]

## Sheet: Sheet1
Table S11 The top five SNPs on Arahy.05 that were associated with the studied traits.
Traits	Position	P values	Annotated genes/ genomic regions
FBL
	Arahy.05: 53493559	4.56e-07	WDNK2F (Protein kinase superfamily protein)-3UD8ME (uncharacterized protein LOC100305520 isoform X2) intergenic region
	Arahy.05: 53493734	5.66e-07	WDNK2F (Protein kinase superfamily protein)-3UD8ME (uncharacterized protein LOC100305520 isoform X2) intergenic region
	Arahy.05: 85062393	7.56e-07	S7MPKE (uncharacterized protein LOC100811626)-CB6PK8 (DNA binding protein) intergenic region
	Arahy.05: 43804603	8.29e-07	YAGN0V (cyclophilin-like peptidyl-prolyl cis-trans isomerase family protein)-29C69C (unknown protein) intergenic region
	Arahy.05: 69256857	8.79e-07	233P6C (importin-5-like) -2KDH9Q (nudix hydrolase homolog 14) intergenic region
NSK
	Arahy.05: 53493734	1.79e-06	WDNK2F (Protein kinase superfamily protein)-3UD8ME (uncharacterized protein LOC100305520 isoform X2) intergenic region
	Arahy.05: 49041780	0.000120439	0UW6S5 (methyltransferase-like protein)-R66PRX (unknown protein) intergenic region
	Arahy.05:89127819	0.000121778	7W90QT (F-box protein interaction domain protein)-GHN2YD (alpha-galactosidase 2) intergenic region
	Arahy.05: 89086725	0.000153126	M8R2T1 (S-ribonuclease)-7W90QT (F-box protein interaction domain protein) intergenic region
	Arahy.05: 49198293	0.00020394	2BB7K8 (protein BONZAI 3-like isoform X2)-3LSP53 (unknown protein) intergenic region
MSH
	Arahy.05: 44383083	4.62e-05	5QYC8P (probable rhamnose biosynthetic enzyme 1-like isoform X2)-Z4M8GV (uncharacterized protein LOC100806758 isoform X1) intergenic region
	Arahy.05: 62198902	6.46e-05	62AV4C (glucan endo-1,3-β-glucosidase-like protein 2-like)-A6MV6T (ribonucleoside-diphosphate reductase;) intergenic region
	Arahy.05: 84652035	7.27e-05	N974ZF (DNA glycosylase superfamily protein)-6TM0RG (serine/threonine-protein kinase KIPK-like isoform X2) intergenic region
	Arahy.05: 77451367	8.41e-05	2209RH (ribulose bisphosphate carboxylase/oxygenase activase)-6TZ00L (dentin sialophosphoprotein-like isoform X2) intergenic region
	Arahy.05: 53493734	9.11e-05	WDNK2F (Protein kinase superfamily protein)-3UD8ME (uncharacterized protein LOC100305520 isoform X2) intergenic region
