# Supplementary material for: Genome‐wide identification of quantitative trait nucleotides for plant architecture‐related traits in peanut
Source: Plant Genome. 2025 Nov 3;18(4):e70119. doi: 10.1002/tpg2.70119 (PMC12583921; doi:10.1002/tpg2.70119)
Supplement: Supplementary file 16 — Table S12: A total of 29 candidate genes annotated and GO enrichment on Arahy.03: 39916768–42652757 for SD. [file TPG2-18-e70119-s002.XLSX]

## Sheet: Arahy_3_with_gene_annotation
Table S12 A total of 29 candidate genes annotated and GO enrichment on Arahy.03:39916768-42652757 for SD.
Annotated genes	seed_ortholog	e-value	score	Description	Preferred_name	GOs	EC	KEGG_ko	KEGG_Pathway	KEGG_Module	KEGG_Reaction	KEGG_rclass	BRITE	KEGG_TC	CAZy	BiGG_Reaction	PFAMs
BFV6G3	4081.Solyc01g007590.2	1.47e-56	177	Ribosomal protein L14p/L23e	rpl14	GO:0000313,GO:0000315,GO:0003674,GO:0003676,GO:0003723,GO:0003735,GO:0005198,GO:0005488,GO:0005575,GO:0005622,GO:0005623,GO:0005737,GO:0005739,GO:0005759,GO:0005761,GO:0005762,GO:0005840,GO:0009507,GO:0009536,GO:0015934,GO:0019843,GO:0031974,GO:0032991,GO:0043226,GO:0043227,GO:0043228,GO:0043229,GO:0043231,GO:0043232,GO:0043233,GO:0044391,GO:0044422,GO:0044424,GO:0044429,GO:0044444,GO:0044446,GO:…	-	ko:K02874	ko03010,map03010	M00178,M00179	-	-	br01610,ko00000,ko00001,ko00002,ko03011	-	-	-	Ribosomal_L14
SZ7SGM	3847.GLYMA05G03080	9.09e-61	201	-	-	-	-	-	-	-	-	-	-	-	-	-	-
TP76VH	3847.GLYMA12G31450.2	1.7e-118	358	Aluminum-activated malate transporter 2-like	-	-	-	-	-	-	-	-	-	-	-	-	ALMT
Y3SZAS	3847.GLYMA04G36790	0	1097	Catalytic histone acetyltransferase subunit of the RNA polymerase II elongator complex, which is a component of the RNA polymerase II (Pol II) holoenzyme and is involved in transcriptional elongation	-	GO:0000228,GO:0000785,GO:0000790,GO:0000791,GO:0002097,GO:0002098,GO:0003674,GO:0003824,GO:0004402,GO:0005575,GO:0005622,GO:0005623,GO:0005634,GO:0005694,GO:0005719,GO:0005737,GO:0005829,GO:0006139,GO:0006325,GO:0006355,GO:0006357,GO:0006396,GO:0006399,GO:0006400,GO:0006464,GO:0006473,GO:0006475,GO:0006725,GO:0006807,GO:0006996,GO:0007275,GO:0007389,GO:0008033,GO:0008080,GO:0008150,GO:0008152,GO:…	2.3.48	ko:K07739	-	-	-	-	ko00000,ko01000,ko03016,ko03036	-	-	-	Acetyltransf_1,Radical_SAM,Radical_SAM_C
L9B5W2	225117.XP_009348958	1.82e-110	335	Ribonuclease H protein	-	-	-	-	-	-	-	-	-	-	-	-	DDE_Tnp_4
G6Z6LZ	3880.AES65425	0	1215	receptor-like serine threonine-protein kinase	-	GO:0000003,GO:0003006,GO:0003674,GO:0003824,GO:0004672,GO:0004674,GO:0004675,GO:0004888,GO:0005575,GO:0005623,GO:0005886,GO:0006464,GO:0006468,GO:0006793,GO:0006796,GO:0006807,GO:0007154,GO:0007165,GO:0007166,GO:0007167,GO:0007178,GO:0007275,GO:0008150,GO:0008152,GO:0009653,GO:0009790,GO:0009791,GO:0009793,GO:0009888,GO:0009987,GO:0010065,GO:0010068,GO:0010154,GO:0016020,GO:0016301,GO:0016310,GO:…	-	-	-	-	-	-	-	-	-	-	Pkinase_Tyr
229YTE	3880.AES80334	6.02e-63	213	Sterol 3-beta-glucosyltransferase UGT80A2-like	-	GO:0003674,GO:0003824,GO:0005575,GO:0005622,GO:0005623,GO:0008194,GO:0016740,GO:0016757,GO:0043226,GO:0043227,GO:0043229,GO:0043231,GO:0044424,GO:0044464	2.473	ko:K05841	-	-	-	-	ko00000,ko01000,ko01003	-	GT1	-	Glyco_transf_28,UDPGT
Q0GMZ4	3847.GLYMA15G02230	2.84e-172	512	malic enzyme	-	GO:0003674,GO:0003824,GO:0004470,GO:0004473,GO:0005488,GO:0005515,GO:0005575,GO:0005622,GO:0005623,GO:0005737,GO:0006082,GO:0006090,GO:0006108,GO:0006629,GO:0006631,GO:0006633,GO:0008150,GO:0008152,GO:0008270,GO:0008610,GO:0009058,GO:0009507,GO:0009536,GO:0009987,GO:0016043,GO:0016053,GO:0016491,GO:0016614,GO:0016615,GO:0016616,GO:0019752,GO:0022607,GO:0032787,GO:0042802,GO:0042803,GO:0043167,GO:…	1.4	ko:K00029	ko00620,ko00710,ko01100,ko01120,ko01200,map00620,map00710,map01100,map01120,map01200	M00169,M00172	R00216	RC00105	ko00000,ko00001,ko00002,ko01000	-	-	-	Malic_M,malic
FVT26M	3847.GLYMA15G18640	7.07e-300	827	Short calmodulin-binding motif containing conserved Ile and Gln residues.	-	-	-	-	-	-	-	-	-	-	-	-	-
7ID4BS	3847.GLYMA06G18216	0	3293	callose synthase	-	GO:0000003,GO:0003006,GO:0005575,GO:0005622,GO:0005623,GO:0005737,GO:0005794,GO:0005886,GO:0005911,GO:0007049,GO:0007275,GO:0008150,GO:0009506,GO:0009555,GO:0009556,GO:0009987,GO:0012505,GO:0016020,GO:0019953,GO:0022402,GO:0022414,GO:0030054,GO:0032501,GO:0032502,GO:0034293,GO:0040007,GO:0043226,GO:0043227,GO:0043229,GO:0043231,GO:0043934,GO:0044424,GO:0044444,GO:0044464,GO:0044703,GO:0048229,GO:…	-	ko:K11000	-	-	-	-	ko00000,ko01000,ko01003	-	GT48	-	FKS1_dom1,Glucan_synthase
RTQA9M	3827.XP_004500667	0	980	Ribosomal protein S1-like RNA-binding domain	-	GO:0000229,GO:0005575,GO:0005622,GO:0005623,GO:0005694,GO:0005737,GO:0005829,GO:0009295,GO:0009507,GO:0009508,GO:0009532,GO:0009536,GO:0009570,GO:0042646,GO:0043226,GO:0043227,GO:0043228,GO:0043229,GO:0043231,GO:0043232,GO:0044422,GO:0044424,GO:0044434,GO:0044435,GO:0044444,GO:0044446,GO:0044464	-	-	-	-	-	-	-	-	-	-	-
3E7WJ6	3885.XP_007154661	7.29e-48	171	GATA transcription factor	-	GO:0000976,GO:0000977,GO:0000981,GO:0001012,GO:0001067,GO:0001085,GO:0001101,GO:0001228,GO:0001678,GO:0003674,GO:0003676,GO:0003677,GO:0003682,GO:0003690,GO:0003700,GO:0005488,GO:0005515,GO:0005575,GO:0005622,GO:0005623,GO:0005634,GO:0005667,GO:0006139,GO:0006351,GO:0006355,GO:0006357,GO:0006366,GO:0006725,GO:0006807,GO:0006996,GO:0007154,GO:0007165,GO:0007275,GO:0007568,GO:0007623,GO:0008134,GO:…	-	-	-	-	-	-	-	-	-	-	GATA
KW5NHF	3885.XP_007138730	0	1236	Beta-galactosidase-like	-	-	-	-	-	-	-	-	-	-	-	-	Glyco_hydro_35
N4LNLK	981085.XP_010108976	2.76e-10	60.5	Belongs to the nucleosome assembly protein (NAP) family	-	GO:0003674,GO:0004857,GO:0004864,GO:0005488,GO:0005515,GO:0005575,GO:0005622,GO:0005623,GO:0005634,GO:0005654,GO:0005737,GO:0005783,GO:0005811,GO:0005829,GO:0006139,GO:0006259,GO:0006260,GO:0006323,GO:0006325,GO:0006333,GO:0006334,GO:0006337,GO:0006355,GO:0006725,GO:0006807,GO:0006996,GO:0008150,GO:0008152,GO:0009058,GO:0009059,GO:0009889,GO:0009890,GO:0009892,GO:0009894,GO:0009987,GO:0010468,GO:…	-	ko:K11290	-	-	-	-	ko00000,ko03036	-	-	-	NAP
QM99BA	3847.GLYMA15G18560	4.3e-291	809	Cytokinin dehydrogenase	CKX3	GO:0003674,GO:0003824,GO:0005575,GO:0005576,GO:0005615,GO:0005622,GO:0005623,GO:0005737,GO:0005773,GO:0006725,GO:0006807,GO:0008131,GO:0008150,GO:0008152,GO:0009056,GO:0009308,GO:0009690,GO:0009823,GO:0009987,GO:0010817,GO:0016491,GO:0016638,GO:0016641,GO:0016645,GO:0019139,GO:0034754,GO:0042445,GO:0042447,GO:0043226,GO:0043227,GO:0043229,GO:0043231,GO:0044237,GO:0044421,GO:0044424,GO:0044444,GO:…	1.5.992	ko:K00279	ko00908,map00908	-	R05708	RC00121,RC01455	ko00000,ko00001,ko01000	-	-	-	Cytokin-bind,FAD_binding_4
V7GITX	3827.XP_004488059	1.32e-144	413	Serine aminopeptidase, S33	-	-	-	ko:K06889	-	-	-	-	ko00000	-	-	-	Hydrolase_4
K2VVES	3827.XP_004504951	1.32e-13	72	52 kDa repressor of the inhibitor of the protein kinase-like	-	-	-	-	-	-	-	-	-	-	-	-	DUF4371,Dimer_Tnp_hAT
7HC8IY	3983.cassava4_021316m	2.92e-17	85.5	alpha-L-fucosidase	-	GO:0003674,GO:0003824,GO:0004553,GO:0004560,GO:0005575,GO:0005622,GO:0005623,GO:0005737,GO:0005773,GO:0006516,GO:0006807,GO:0008150,GO:0008152,GO:0009056,GO:0009057,GO:0009100,GO:0009987,GO:0015928,GO:0016787,GO:0016798,GO:0019538,GO:0030163,GO:0043170,GO:0043226,GO:0043227,GO:0043229,GO:0043231,GO:0044237,GO:0044238,GO:0044248,GO:0044260,GO:0044265,GO:0044424,GO:0044444,GO:0044464,GO:0071704,GO:…	3.2.51	ko:K01206	ko00511,map00511	-	-	-	ko00000,ko00001,ko01000,ko04147	-	GH29	-	Alpha_L_fucos,F5_F8_type_C
5Q7AHD	3847.GLYMA15G18500	1.31e-95	284	Translation machinery-associated protein	-	GO:0001731,GO:0002181,GO:0002183,GO:0002188,GO:0002190,GO:0002192,GO:0003674,GO:0003676,GO:0003723,GO:0003729,GO:0003743,GO:0005488,GO:0005575,GO:0005622,GO:0005623,GO:0005737,GO:0006412,GO:0006413,GO:0006518,GO:0006807,GO:0008135,GO:0008150,GO:0008152,GO:0009058,GO:0009059,GO:0009987,GO:0010467,GO:0016043,GO:0019538,GO:0022607,GO:0022613,GO:0022618,GO:0032991,GO:0034622,GO:0034641,GO:0034645,GO:…	-	-	-	-	-	-	-	-	-	-	SUI1
04A9SJ	85681.XP_006421285	2.68e-36	141	This magnesium-dependent enzyme catalyzes the hydrolysis of ATP coupled with the transport of calcium	-	GO:0000325,GO:0001101,GO:0003674,GO:0003824,GO:0005215,GO:0005388,GO:0005488,GO:0005515,GO:0005516,GO:0005575,GO:0005622,GO:0005623,GO:0005737,GO:0005773,GO:0005774,GO:0005794,GO:0005886,GO:0005887,GO:0006810,GO:0006811,GO:0006812,GO:0006816,GO:0006950,GO:0006952,GO:0008150,GO:0008324,GO:0009266,GO:0009409,GO:0009414,GO:0009415,GO:0009507,GO:0009536,GO:0009605,GO:0009607,GO:0009617,GO:0009624,GO:…	3.6.3.8	ko:K01537	-	-	-	-	ko00000,ko01000	3.A.3.2	-	-	CaATP_NAI,Cation_ATPase,Cation_ATPase_C,Cation_ATPase_N,E1-E2_ATPase,Hydrolase
5W0QMQ	3827.XP_004513435	3.25e-220	629	O-acyltransferase	DGAT	GO:0000003,GO:0001101,GO:0003006,GO:0003674,GO:0003824,GO:0004144,GO:0005575,GO:0005622,GO:0005623,GO:0005737,GO:0005783,GO:0005789,GO:0005811,GO:0005975,GO:0006629,GO:0006638,GO:0006639,GO:0006641,GO:0006950,GO:0006970,GO:0007275,GO:0007568,GO:0008150,GO:0008152,GO:0008374,GO:0008610,GO:0009058,GO:0009266,GO:0009409,GO:0009507,GO:0009526,GO:0009536,GO:0009628,GO:0009651,GO:0009719,GO:0009725,GO:…	2.3.20,2.3.75,2.3.76	ko:K11155	ko00561,ko00830,ko01100,ko04975,map00561,map00830,map01100,map04975	M00089	R02251,R02366,R02367,R08381	RC00004,RC00041	ko00000,ko00001,ko00002,ko01000	-	-	-	MBOAT
YD5AXN	3827.XP_004501826	4.5e-268	742	Oxygen-independent coproporphyrinogen-III oxidase-like protein	-	-	-	-	-	-	-	-	-	-	-	-	HemN_C,Radical_SAM
ZF2ZKW	3885.XP_007137955	1.05e-296	820	Adenine guanine permease	-	GO:0003674,GO:0005215,GO:0005345,GO:0006810,GO:0006863,GO:0008150,GO:0015205,GO:0015851,GO:0015853,GO:0015854,GO:0022857,GO:0051179,GO:0051234,GO:0055085,GO:0071702,GO:0071705,GO:0072530,GO:1904823	-	ko:K06901	-	-	-	-	ko00000,ko02000	2.A.40	-	-	Xan_ur_permease
57GLQM	3885.XP_007138714	1.6e-51	172	-	-	-	-	-	-	-	-	-	-	-	-	-	-
HQ34D4	3847.GLYMA17G06140	2.08e-275	760	Belongs to the protein kinase superfamily	-	GO:0003674,GO:0003824,GO:0004672,GO:0004674,GO:0005575,GO:0005622,GO:0005623,GO:0005634,GO:0005737,GO:0005911,GO:0006464,GO:0006468,GO:0006793,GO:0006796,GO:0006807,GO:0006810,GO:0006897,GO:0008150,GO:0008152,GO:0008360,GO:0009506,GO:0009987,GO:0016192,GO:0016301,GO:0016310,GO:0016740,GO:0016772,GO:0016773,GO:0018105,GO:0018193,GO:0018209,GO:0019538,GO:0022603,GO:0022604,GO:0030054,GO:0036211,GO:…	2.71	ko:K02218	ko04011,ko04392,map04011,map04392	-	-	-	ko00000,ko00001,ko01000,ko01001	-	-	-	Pkinase
TL3XAC	3750.XP_008367610	4.03e-15	75	ABC transporter I family member	-	-	-	ko:K12608	ko03018,map03018	-	-	-	ko00000,ko00001,ko03019	-	-	-	ABC_tran
9E5EUV	3880.AES88233	1.07e-179	545	Photosystem I P700 chlorophyll a apoprotein	psaB	-	-	ko:K02690	ko00195,ko01100,map00195,map01100	M00163	-	-	ko00000,ko00001,ko00002,ko00194	-	-	-	PsaA_PsaB
H3AKL7	3760.EMJ17246	1.05e-234	673	ZnF_TTF	-	-	-	-	-	-	-	-	-	-	-	-	DUF4371,Dimer_Tnp_hAT
ER9ILG	3847.GLYMA04G36910.2	0	905	Transcription factor	-	GO:0001101,GO:0005575,GO:0005622,GO:0005623,GO:0005634,GO:0006355,GO:0006950,GO:0006970,GO:0007154,GO:0008150,GO:0009266,GO:0009267,GO:0009409,GO:0009605,GO:0009628,GO:0009651,GO:0009719,GO:0009725,GO:0009737,GO:0009889,GO:0009890,GO:0009892,GO:0009987,GO:0009991,GO:0010033,GO:0010468,GO:0010556,GO:0010558,GO:0010605,GO:0010629,GO:0019219,GO:0019222,GO:0031323,GO:0031324,GO:0031326,GO:0031327,GO:…	-	ko:K11724	-	-	-	-	ko00000,ko01001,ko03036	-	-	-	BET,Bromodomain

## Sheet: GO_MF
ID	Description	GeneRatio	BgRatio	pvalue	p.adjust	qvalue	geneID	Count
GO:0004560	alpha-L-fucosidase activity	45305	13/22652	0.008007	0.081908	0.0459834	arahy.Tifrunner.gnm1.ann1.7HC8IY.1	1
GO:0015928	fucosidase activity	45305	13/22652	0.008007	0.081908	0.0459834	arahy.Tifrunner.gnm1.ann1.7HC8IY.1	1
GO:0008131	primary amine oxidase activity	45305	16/22652	0.00984629	0.081908	0.0459834	arahy.Tifrunner.gnm1.ann1.QM99BA.1	1
GO:0019139	cytokinin dehydrogenase activity	45305	26/22652	0.00984629	0.081908	0.0459834	arahy.Tifrunner.gnm1.ann1.QM99BA.1	1
GO:0070180	large ribosomal subunit rRNA binding	45305	16/22652	0.0159544	0.081908	0.0459834	arahy.Tifrunner.gnm1.ann1.BFV6G3.1	1
GO:0004864	protein phosphatase inhibitor activity	45305	27/22652	0.0165633	0.081908	0.0459834	arahy.Tifrunner.gnm1.ann1.N4LNLK.1	1
GO:0004144	diacylglycerol O-acyltransferase activity	45305	31/22652	0.0189954	0.081908	0.0459834	arahy.Tifrunner.gnm1.ann1.5W0QMQ.1	1
GO:0004473	malate dehydrogenase (decarboxylating) (NADP+) activity	45305	31/22652	0.0189954	0.081908	0.0459834	arahy.Tifrunner.gnm1.ann1.Q0GMZ4.1	1
GO:0019212	phosphatase inhibitor activity	45305	31/22652	0.0189954	0.081908	0.0459834	arahy.Tifrunner.gnm1.ann1.N4LNLK.1	1
GO:0004402	histone acetyltransferase activity	45305	33/22652	0.0202093	0.081908	0.0459834	arahy.Tifrunner.gnm1.ann1.Y3SZAS.1	1
GO:0016411	acylglycerol O-acyltransferase activity	45305	33/22652	0.0202093	0.081908	0.0459834	arahy.Tifrunner.gnm1.ann1.5W0QMQ.1	1
GO:0061733	peptide-lysine-N-acetyltransferase activity	45305	33/22652	0.0202093	0.081908	0.0459834	arahy.Tifrunner.gnm1.ann1.Y3SZAS.1	1
GO:0003743	translation initiation factor activity	45305	35/22652	0.0214218	0.081908	0.0459834	arahy.Tifrunner.gnm1.ann1.5Q7AHD.1	1
GO:0043022	ribosome binding	45305	37/22652	0.022633	0.081908	0.0459834	arahy.Tifrunner.gnm1.ann1.5Q7AHD.1	1
GO:0016641	oxidoreductase activity, acting on the CH-NH2 group of donors, acting on the CH-NH2 group of donors	45305	39/22652	0.0238427	0.081908	0.0459834	arahy.Tifrunner.gnm1.ann1.QM99BA.1	1
GO:0034212	peptide N-acetyltransferase activity	45305	42/22652	0.0256547	0.081908	0.0459834	arahy.Tifrunner.gnm1.ann1.Y3SZAS.1	1
GO:0005345	purine nucleobase transmembrane transporter activity	45305	43/22652	0.026258	0.081908	0.0459834	arahy.Tifrunner.gnm1.ann1.ZF2ZKW.1	1
GO:0019888	protein phosphatase regulator activity	45305	43/22652	0.026258	0.081908	0.0459834	arahy.Tifrunner.gnm1.ann1.N4LNLK.1	1
GO:0015205	nucleobase transmembrane transporter activity	45305	45/22652	0.0274636	0.081908	0.0459834	arahy.Tifrunner.gnm1.ann1.ZF2ZKW.1	1
GO:0004470	malic enzyme activity	45305	47/22652	0.0286678	0.081908	0.0459834	arahy.Tifrunner.gnm1.ann1.Q0GMZ4.1	1
GO:0019208	phosphatase regulator activity	45305	47/22652	0.0286678	0.081908	0.0459834	arahy.Tifrunner.gnm1.ann1.N4LNLK.1	1

## Sheet: GO_CC
ID	Description	GeneRatio	BgRatio	pvalue	p.adjust	qvalue	geneID	Count
GO:0005811	lipid droplet	45338	55/26243	0.000507858	0.0121886	0.00748422	arahy.Tifrunner.gnm1.ann1.N4LNLK.1/arahy.Tifrunner.gnm1.ann1.5W0QMQ.1	2
GO:0033588	elongator holoenzyme complex	45307	10/26243	0.0060812	0.069776	0.0428449	arahy.Tifrunner.gnm1.ann1.Y3SZAS.1	1
GO:0005719	euchromatin	45307	20/26243	0.0121277	0.069776	0.0428449	arahy.Tifrunner.gnm1.ann1.Y3SZAS.1	1
GO:0005762	mitochondrial large ribosomal subunit	45307	24/26243	0.0145367	0.069776	0.0428449	arahy.Tifrunner.gnm1.ann1.BFV6G3.1	1
GO:0009508	plastid chromosome	45307	24/26243	0.0145367	0.069776	0.0428449	arahy.Tifrunner.gnm1.ann1.RTQA9M.1	1
GO:0000229	obsolete cytoplasmic chromosome	45307	32/26243	0.019338	0.0704055	0.0432314	arahy.Tifrunner.gnm1.ann1.RTQA9M.1	1
GO:0000791	euchromatin	45307	34/26243	0.0205349	0.0704055	0.0432314	arahy.Tifrunner.gnm1.ann1.Y3SZAS.1	1
GO:0000315	organellar large ribosomal subunit	45307	39/26243	0.0235212	0.0705637	0.0433286	arahy.Tifrunner.gnm1.ann1.BFV6G3.1	1
GO:0005761	mitochondrial ribosome	45307	54/26243	0.0324289	0.0864772	0.0531	arahy.Tifrunner.gnm1.ann1.BFV6G3.1	1

## Sheet: GO_BP
ID	Description	GeneRatio	BgRatio	p value	p.adjust	q value	geneID	Count
GO:0043069	negative regulation of programmed cell death	45336	142/26230	0.00253766	0.0916093	0.054918	arahy.Tifrunner.gnm1.ann1.04A9SJ.1/arahy.Tifrunner.gnm1.ann1.N4LNLK.1	2
GO:0009749	response to glucose	45336	147/26230	0.00271603	0.0916093	0.054918	arahy.Tifrunner.gnm1.ann1.3E7WJ6.1/arahy.Tifrunner.gnm1.ann1.5W0QMQ.1	2
GO:0060548	negative regulation of cell death	45336	184/26230	0.00421346	0.0916093	0.054918	arahy.Tifrunner.gnm1.ann1.04A9SJ.1/arahy.Tifrunner.gnm1.ann1.N4LNLK.1	2
GO:0010029	regulation of seed germination	45336	201/26230	0.00500436	0.0916093	0.054918	arahy.Tifrunner.gnm1.ann1.3E7WJ6.1/arahy.Tifrunner.gnm1.ann1.5W0QMQ.1	2
GO:0043523	regulation of neuron apoptotic process	45305	10/26230	0.00532551	0.0916093	0.054918	arahy.Tifrunner.gnm1.ann1.N4LNLK.1	1
GO:1901215	negative regulation of neuron death	45305	10/26230	0.00532551	0.0916093	0.054918	arahy.Tifrunner.gnm1.ann1.N4LNLK.1	1
GO:1902326	positive regulation of chlorophyll biosynthetic process	45305	10/26230	0.00532551	0.0916093	0.054918	arahy.Tifrunner.gnm1.ann1.3E7WJ6.1	1
GO:1900140	regulation of seedling development	45336	211/26230	0.00549923	0.0916093	0.054918	arahy.Tifrunner.gnm1.ann1.3E7WJ6.1/arahy.Tifrunner.gnm1.ann1.5W0QMQ.1	2
GO:0006516	glycoprotein catabolic process	45305	11/26230	0.00585661	0.0916093	0.054918	arahy.Tifrunner.gnm1.ann1.7HC8IY.1	1
GO:0035265	organ growth	45305	11/26230	0.00585661	0.0916093	0.054918	arahy.Tifrunner.gnm1.ann1.Y3SZAS.1	1
GO:0009746	response to hexose	45336	225/26230	0.00622845	0.0916093	0.054918	arahy.Tifrunner.gnm1.ann1.3E7WJ6.1/arahy.Tifrunner.gnm1.ann1.5W0QMQ.1	2
GO:0034284	response to monosaccharide	45336	227/26230	0.00633606	0.0916093	0.054918	arahy.Tifrunner.gnm1.ann1.3E7WJ6.1/arahy.Tifrunner.gnm1.ann1.5W0QMQ.1	2
GO:0002098	tRNA wobble uridine modification	45305	12/26230	0.00638745	0.0916093	0.054918	arahy.Tifrunner.gnm1.ann1.Y3SZAS.1	1
GO:1901214	regulation of neuron death	45305	12/26230	0.00638745	0.0916093	0.054918	arahy.Tifrunner.gnm1.ann1.N4LNLK.1	1
GO:0002183	cytoplasmic translational initiation	45305	13/26230	0.00691802	0.0916093	0.054918	arahy.Tifrunner.gnm1.ann1.5Q7AHD.1	1
GO:1901465	positive regulation of tetrapyrrole biosynthetic process	45305	13/26230	0.00691802	0.0916093	0.054918	arahy.Tifrunner.gnm1.ann1.3E7WJ6.1	1
GO:0010068	protoderm histogenesis	45305	15/26230	0.00797838	0.0916093	0.054918	arahy.Tifrunner.gnm1.ann1.G6Z6LZ.1	1
GO:0015853	adenine transport	45305	15/26230	0.00797838	0.0916093	0.054918	arahy.Tifrunner.gnm1.ann1.ZF2ZKW.1	1
GO:0015854	guanine transport	45305	15/26230	0.00797838	0.0916093	0.054918	arahy.Tifrunner.gnm1.ann1.ZF2ZKW.1	1
GO:1901403	positive regulation of tetrapyrrole metabolic process	45305	16/26230	0.00850816	0.0916093	0.054918	arahy.Tifrunner.gnm1.ann1.3E7WJ6.1	1
GO:0002097	tRNA wobble base modification	45305	17/26230	0.00903768	0.0916093	0.054918	arahy.Tifrunner.gnm1.ann1.Y3SZAS.1	1
GO:0051365	cellular response to potassium ion starvation	45305	17/26230	0.00903768	0.0916093	0.054918	arahy.Tifrunner.gnm1.ann1.ER9ILG.1	1
GO:0043067	regulation of programmed cell death	45336	304/26230	0.0111129	0.0939124	0.0562987	arahy.Tifrunner.gnm1.ann1.04A9SJ.1/arahy.Tifrunner.gnm1.ann1.N4LNLK.1	2
GO:1901371	regulation of leaf morphogenesis	45305	22/26230	0.0116814	0.0939124	0.0562987	arahy.Tifrunner.gnm1.ann1.Y3SZAS.1	1
GO:0007568	obsolete aging	45336	325/26230	0.0126231	0.0939124	0.0562987	arahy.Tifrunner.gnm1.ann1.3E7WJ6.1/arahy.Tifrunner.gnm1.ann1.5W0QMQ.1	2
GO:0035067	negative regulation of histone acetylation	45305	24/26230	0.012737	0.0939124	0.0562987	arahy.Tifrunner.gnm1.ann1.N4LNLK.1	1
GO:1901984	negative regulation of protein acetylation	45305	24/26230	0.012737	0.0939124	0.0562987	arahy.Tifrunner.gnm1.ann1.N4LNLK.1	1
GO:2000757	negative regulation of peptidyl-lysine acetylation	45305	24/26230	0.012737	0.0939124	0.0562987	arahy.Tifrunner.gnm1.ann1.N4LNLK.1	1
GO:0009938	negative regulation of gibberellic acid mediated signaling pathway	45305	25/26230	0.0132644	0.0939124	0.0562987	arahy.Tifrunner.gnm1.ann1.3E7WJ6.1	1
GO:0009823	cytokinin catabolic process	45305	26/26230	0.0137916	0.0939124	0.0562987	arahy.Tifrunner.gnm1.ann1.QM99BA.1	1
GO:0010255	glucose mediated signaling pathway	45305	26/26230	0.0137916	0.0939124	0.0562987	arahy.Tifrunner.gnm1.ann1.3E7WJ6.1	1
GO:0009757	hexose mediated signaling	45305	27/26230	0.0143185	0.0939124	0.0562987	arahy.Tifrunner.gnm1.ann1.3E7WJ6.1	1
GO:0032515	negative regulation of phosphoprotein phosphatase activity	45305	27/26230	0.0143185	0.0939124	0.0562987	arahy.Tifrunner.gnm1.ann1.N4LNLK.1	1
GO:0035308	negative regulation of protein dephosphorylation	45305	27/26230	0.0143185	0.0939124	0.0562987	arahy.Tifrunner.gnm1.ann1.N4LNLK.1	1
