# Supplementary material for: Genome‐wide identification of quantitative trait nucleotides for plant architecture‐related traits in peanut
Source: Plant Genome. 2025 Nov 3;18(4):e70119. doi: 10.1002/tpg2.70119 (PMC12583921; doi:10.1002/tpg2.70119)
Supplement: Supplementary file 17 — Table S13: GO enrichment of the 176 genes in the overlapped genomic regions (p.adjust < 0.05). [file TPG2-18-e70119-s012.XLSX]

## Sheet: BP
Table S13 GO enrichment of the 176 genes in the overlapped genomic regions (p.adjust < 0.05)
ID	Description	GeneRatio	BgRatio	p value	p.adjust（<0.05）	q value	gene ID	Count
GO:0097184	response to azide	3/59	11/26230	1.76087e-06	0.000315195	0.00025857	arahy.Tifrunner.gnm1.ann1.JV3LD5.1/arahy.Tifrunner.gnm1.ann1.16DI2Y.1/arahy.Tifrunner.gnm1.ann1.76MJ1K.1	3
GO:0097185	cellular response to azide	3/59	11/26230	1.76087e-06	0.000315195	0.00025857	arahy.Tifrunner.gnm1.ann1.JV3LD5.1/arahy.Tifrunner.gnm1.ann1.16DI2Y.1/arahy.Tifrunner.gnm1.ann1.76MJ1K.1	3
GO:1901699	cellular response to nitrogen compound	7/59	340/26230	1.10586e-05	0.00131966	0.00108258	arahy.Tifrunner.gnm1.ann1.XF5F1Y.1/arahy.Tifrunner.gnm1.ann1.JV3LD5.1/arahy.Tifrunner.gnm1.ann1.U4BLLZ.1/arahy.Tifrunner.gnm1.ann1.A3J7SX.1/arahy.Tifrunner.gnm1.ann1.JXBY37.1/arahy.Tifrunner.gnm1.ann1.16DI2Y.1/arahy.Tifrunner.gnm1.ann1.76MJ1K.1	7
GO:0009817	defense response to fungus	4/59	116/26230	0.000136988	0.0108571	0.00890659	arahy.Tifrunner.gnm1.ann1.A9XXHW.1/arahy.Tifrunner.gnm1.ann1.XB535B.1/arahy.Tifrunner.gnm1.ann1.U4BLLZ.1/arahy.Tifrunner.gnm1.ann1.JXBY37.1	4
GO:0031050	ncRNA processing	4/59	128/26230	0.000200045	0.0108571	0.00890659	arahy.Tifrunner.gnm1.ann1.XF5F1Y.1/arahy.Tifrunner.gnm1.ann1.U4BLLZ.1/arahy.Tifrunner.gnm1.ann1.A3J7SX.1/arahy.Tifrunner.gnm1.ann1.JXBY37.1	4
GO:0070918	regulatory ncRNA processing	4/59	128/26230	0.000200045	0.0108571	0.00890659	arahy.Tifrunner.gnm1.ann1.XF5F1Y.1/arahy.Tifrunner.gnm1.ann1.U4BLLZ.1/arahy.Tifrunner.gnm1.ann1.A3J7SX.1/arahy.Tifrunner.gnm1.ann1.JXBY37.1	4
GO:0071359	cellular response to dsRNA	4/59	130/26230	0.00021229	0.0108571	0.00890659	arahy.Tifrunner.gnm1.ann1.XF5F1Y.1/arahy.Tifrunner.gnm1.ann1.U4BLLZ.1/arahy.Tifrunner.gnm1.ann1.A3J7SX.1/arahy.Tifrunner.gnm1.ann1.JXBY37.1	4
GO:0043331	response to dsRNA	4/59	143/26230	0.000305439	0.0136684	0.0112128	arahy.Tifrunner.gnm1.ann1.XF5F1Y.1/arahy.Tifrunner.gnm1.ann1.U4BLLZ.1/arahy.Tifrunner.gnm1.ann1.A3J7SX.1/arahy.Tifrunner.gnm1.ann1.JXBY37.1	4
GO:0035194	ncRNA-mediated post-transcriptional gene silencing	4/59	156/26230	0.000424812	0.0153082	0.012558	arahy.Tifrunner.gnm1.ann1.XF5F1Y.1/arahy.Tifrunner.gnm1.ann1.U4BLLZ.1/arahy.Tifrunner.gnm1.ann1.A3J7SX.1/arahy.Tifrunner.gnm1.ann1.JXBY37.1	4
GO:0035196	miRNA processing	3/59	65/26230	0.000427602	0.0153082	0.012558	arahy.Tifrunner.gnm1.ann1.XF5F1Y.1/arahy.Tifrunner.gnm1.ann1.U4BLLZ.1/arahy.Tifrunner.gnm1.ann1.JXBY37.1	3
GO:0016441	post-transcriptional gene silencing	4/59	179/26230	0.000712242	0.0231803	0.0190158	arahy.Tifrunner.gnm1.ann1.XF5F1Y.1/arahy.Tifrunner.gnm1.ann1.U4BLLZ.1/arahy.Tifrunner.gnm1.ann1.A3J7SX.1/arahy.Tifrunner.gnm1.ann1.JXBY37.1	4
GO:0035195	miRNA-mediated gene silencing	3/59	86/26230	0.000968877	0.0289048	0.023712	arahy.Tifrunner.gnm1.ann1.XF5F1Y.1/arahy.Tifrunner.gnm1.ann1.U4BLLZ.1/arahy.Tifrunner.gnm1.ann1.JXBY37.1	3
GO:0016246	ncRNA-mediated post-transcriptional gene silencing	3/59	93/26230	0.00121491	0.0334568	0.0274462	arahy.Tifrunner.gnm1.ann1.U4BLLZ.1/arahy.Tifrunner.gnm1.ann1.A3J7SX.1/arahy.Tifrunner.gnm1.ann1.JXBY37.1	3
GO:0033120	positive regulation of RNA splicing	2/59	27/26230	0.00168381	0.0430575	0.0353221	arahy.Tifrunner.gnm1.ann1.U4BLLZ.1/arahy.Tifrunner.gnm1.ann1.JXBY37.1	2
GO:0031047	RNA-mediated gene silencing	4/59	233/26230	0.00188367	0.044957	0.0368804	arahy.Tifrunner.gnm1.ann1.XF5F1Y.1/arahy.Tifrunner.gnm1.ann1.U4BLLZ.1/arahy.Tifrunner.gnm1.ann1.A3J7SX.1/arahy.Tifrunner.gnm1.ann1.JXBY37.1	4
GO:0031053	primary miRNA processing	2/59	32/26230	0.00236229	0.0499424	0.0409701	arahy.Tifrunner.gnm1.ann1.U4BLLZ.1/arahy.Tifrunner.gnm1.ann1.JXBY37.1	2
GO:0009828	plant-type cell wall loosening	2/59	33/26230	0.00251107	0.0499424	0.0409701	arahy.Tifrunner.gnm1.ann1.08LKRL.1/arahy.Tifrunner.gnm1.ann1.QQUH6W.1	2
GO:0010019	chloroplast-nucleus signaling pathway	2/59	33/26230	0.00251107	0.0499424	0.0409701	arahy.Tifrunner.gnm1.ann1.PKTL6M.1/arahy.Tifrunner.gnm1.ann1.R2EV68.1	2

## Sheet: MF
ID	Description	GeneRatio	BgRatio	p value	p.adjust	q value	gene ID	Count
GO:0052597	diamine oxidase activity	3/44	11/22652	1.11602e-06	9.37459e-05	6.34371e-05	arahy.Tifrunner.gnm1.ann1.JV3LD5.1/arahy.Tifrunner.gnm1.ann1.16DI2Y.1/arahy.Tifrunner.gnm1.ann1.76MJ1K.1	3
GO:0016860	intramolecular oxidoreductase activity	4/44	104/22652	4.94183e-05	0.00166627	0.00112755	arahy.Tifrunner.gnm1.ann1.Y6E3CC.1/arahy.Tifrunner.gnm1.ann1.DT15MC.1/arahy.Tifrunner.gnm1.ann1.V9FAYY.1/arahy.Tifrunner.gnm1.ann1.UPNB5D.1	4
GO:0016641	oxidoreductase activity acting on the CH-NH2 group of donors oxygen as acceptor	3/44	39/22652	5.95095e-05	0.00166627	0.00112755	arahy.Tifrunner.gnm1.ann1.JV3LD5.1/arahy.Tifrunner.gnm1.ann1.16DI2Y.1/arahy.Tifrunner.gnm1.ann1.76MJ1K.1	3
GO:0003756	protein disulfide isomerase activity	3/44	49/22652	0.000118355	0.00198836	0.0013455	arahy.Tifrunner.gnm1.ann1.DT15MC.1/arahy.Tifrunner.gnm1.ann1.V9FAYY.1/arahy.Tifrunner.gnm1.ann1.UPNB5D.1	3
GO:0016864	intramolecular oxidoreductase activity transposing S-S bonds	3/44	49/22652	0.000118355	0.00198836	0.0013455	arahy.Tifrunner.gnm1.ann1.DT15MC.1/arahy.Tifrunner.gnm1.ann1.V9FAYY.1/arahy.Tifrunner.gnm1.ann1.UPNB5D.1	3
GO:0016638	oxidoreductase activity acting on the CH-NH2 group of donors	3/44	66/22652	0.000287268	0.00402175	0.00272149	arahy.Tifrunner.gnm1.ann1.JV3LD5.1/arahy.Tifrunner.gnm1.ann1.16DI2Y.1/arahy.Tifrunner.gnm1.ann1.76MJ1K.1	3
GO:0019863	IgE binding	2/44	18/22652	0.000553135	0.00580792	0.00393017	arahy.Tifrunner.gnm1.ann1.KX18UY.1/arahy.Tifrunner.gnm1.ann1.WD5WT3.1	2
GO:0019865	immunoglobulin binding	2/44	18/22652	0.000553135	0.00580792	0.00393017	arahy.Tifrunner.gnm1.ann1.KX18UY.1/arahy.Tifrunner.gnm1.ann1.WD5WT3.1	2
GO:0004439	phosphatidylinositol-4-5-bisphosphate 5-phosphatase activity	2/44	41/22652	0.00288163	0.0211539	0.0143147	arahy.Tifrunner.gnm1.ann1.T02M6I.1/arahy.Tifrunner.gnm1.ann1.QLM8IR.1	2
GO:0106019	phosphatidylinositol-4-5-bisphosphate phosphatase activity	2/44	41/22652	0.00288163	0.0211539	0.0143147	arahy.Tifrunner.gnm1.ann1.T02M6I.1/arahy.Tifrunner.gnm1.ann1.QLM8IR.1	2
GO:0034485	phosphatidylinositol-3-4-5-trisphosphate 5-phosphatase activity	2/44	42/22652	0.00302199	0.0211539	0.0143147	arahy.Tifrunner.gnm1.ann1.T02M6I.1/arahy.Tifrunner.gnm1.ann1.QLM8IR.1	2
GO:0034594	phosphatidylinositol trisphosphate phosphatase activity	2/44	42/22652	0.00302199	0.0211539	0.0143147	arahy.Tifrunner.gnm1.ann1.T02M6I.1/arahy.Tifrunner.gnm1.ann1.QLM8IR.1	2
GO:0034595	phosphatidylinositol phosphate 5-phosphatase activity	2/44	56/22652	0.00531292	0.0343296	0.0232306	arahy.Tifrunner.gnm1.ann1.T02M6I.1/arahy.Tifrunner.gnm1.ann1.QLM8IR.1	2
GO:0005372	water transmembrane transporter activity	2/44	65/22652	0.00709701	0.0372593	0.0252131	arahy.Tifrunner.gnm1.ann1.5L02ZS.1/arahy.Tifrunner.gnm1.ann1.W31NC6.1	2
GO:0015250	water channel activity	2/44	65/22652	0.00709701	0.0372593	0.0252131	arahy.Tifrunner.gnm1.ann1.5L02ZS.1/arahy.Tifrunner.gnm1.ann1.W31NC6.1	2
GO:0034593	phosphatidylinositol bisphosphate phosphatase activity	2/44	65/22652	0.00709701	0.0372593	0.0252131	arahy.Tifrunner.gnm1.ann1.T02M6I.1/arahy.Tifrunner.gnm1.ann1.QLM8IR.1	2
GO:0052866	phosphatidylinositol phosphate phosphatase activity	2/44	72/22652	0.00864656	0.0427242	0.0289111	arahy.Tifrunner.gnm1.ann1.T02M6I.1/arahy.Tifrunner.gnm1.ann1.QLM8IR.1	2
GO:0016853	isomerase activity	4/44	429/22652	0.00947624	0.0442224	0.029925	arahy.Tifrunner.gnm1.ann1.Y6E3CC.1/arahy.Tifrunner.gnm1.ann1.DT15MC.1/arahy.Tifrunner.gnm1.ann1.V9FAYY.1/arahy.Tifrunner.gnm1.ann1.UPNB5D.1	4

## Sheet: CC
ID	Description	GeneRatio	BgRatio	p value	p.adjust	q value	geneID	Count
GO:0043527	tRNA methyltransferase complex	2/60	13/26243	0.000394501	0.0374776	0.0340517	arahy.Tifrunner.gnm1.ann1.ZSCD81.1/arahy.Tifrunner.gnm1.ann1.HM2HLZ.1	2
