# Supplementary material for: Genome‐wide identification of quantitative trait nucleotides for plant architecture‐related traits in peanut
Source: Plant Genome. 2025 Nov 3;18(4):e70119. doi: 10.1002/tpg2.70119 (PMC12583921; doi:10.1002/tpg2.70119)
Supplement: Supplementary file 18 — Table S14: KEGG pathway analysis of the 176 genes in the overlapped genomic regions (p.adjust < 0.05). [file TPG2-18-e70119-s017.XLSX]

## Sheet: KEGG
Table S14 KEGG pathway analysis of the 176 genes in the overlapped genomic regions (p.adjust < 0.05)
ID	Description	Gene Ratio	Bg Ratio	p value	p.adjust	q value	gene ID	Count
ko00950	Isoquinoline alkaloid biosynthesis	3/48	43/22922	0.000100272	0.00721956	0.00559411	arahy.Tifrunner.gnm1.ann1.JV3LD5.1/arahy.Tifrunner.gnm1.ann1.16DI2Y.1/arahy.Tifrunner.gnm1.ann1.76MJ1K.1	3
ko00960	Tropane, piperidine and pyridine alkaloid biosynthesis	3/48	57/22922	0.0002329	0.0083844	0.00649668	arahy.Tifrunner.gnm1.ann1.JV3LD5.1/arahy.Tifrunner.gnm1.ann1.16DI2Y.1/arahy.Tifrunner.gnm1.ann1.76MJ1K.1	3
ko00360	Phenylalanine metabolism	3/48	77/22922	0.000565408	0.0132805	0.0102904	arahy.Tifrunner.gnm1.ann1.JV3LD5.1/arahy.Tifrunner.gnm1.ann1.16DI2Y.1/arahy.Tifrunner.gnm1.ann1.76MJ1K.1	3
ko04141	Protein processing in endoplasmic reticulum	5/48	356/22922	0.000869712	0.0132805	0.0102904	arahy.Tifrunner.gnm1.ann1.DT15MC.1/arahy.Tifrunner.gnm1.ann1.P5QAAZ.1/arahy.Tifrunner.gnm1.ann1.H6IXD1.1/arahy.Tifrunner.gnm1.ann1.AI5VH5.1/arahy.Tifrunner.gnm1.ann1.UPNB5D.1	5
ko00350	Tyrosine metabolism	3/48	93/22922	0.000979768	0.0132805	0.0102904	arahy.Tifrunner.gnm1.ann1.JV3LD5.1/arahy.Tifrunner.gnm1.ann1.16DI2Y.1/arahy.Tifrunner.gnm1.ann1.76MJ1K.1	3
ko00410	beta-Alanine metabolism	3/48	97/22922	0.00110671	0.0132805	0.0102904	arahy.Tifrunner.gnm1.ann1.JV3LD5.1/arahy.Tifrunner.gnm1.ann1.16DI2Y.1/arahy.Tifrunner.gnm1.ann1.76MJ1K.1	3
ko04030	G protein-coupled receptors	2/48	37/22922	0.00272912	0.028071	0.0217509	arahy.Tifrunner.gnm1.ann1.A9XXHW.1/arahy.Tifrunner.gnm1.ann1.XB535B.1	2
ko00260	Glycine, serine and threonine metabolism	3/48	143/22922	0.00334886	0.0301397	0.0233539	arahy.Tifrunner.gnm1.ann1.JV3LD5.1/arahy.Tifrunner.gnm1.ann1.16DI2Y.1/arahy.Tifrunner.gnm1.ann1.76MJ1K.1	3
ko04130	SNARE interactions in vesicular transport	2/48	83/22922	0.0131182	0.104945	0.0813173	arahy.Tifrunner.gnm1.ann1.PY1UCE.1/arahy.Tifrunner.gnm1.ann1.MV80KR.1	2
ko05110	Vibrio cholerae infection	2/48	91/22922	0.0156195	0.107774	0.0835092	arahy.Tifrunner.gnm1.ann1.P5QAAZ.1/arahy.Tifrunner.gnm1.ann1.H6IXD1.1	2
ko04090	CD molecules	2/48	96/22922	0.0172786	0.107774	0.0835092	arahy.Tifrunner.gnm1.ann1.XA63TZ.1/arahy.Tifrunner.gnm1.ann1.X7UDDV.1	2
ko02044	Secretion system	2/48	98/22922	0.0179623	0.107774	0.0835092	arahy.Tifrunner.gnm1.ann1.P5QAAZ.1/arahy.Tifrunner.gnm1.ann1.H6IXD1.1	2
ko04730	Long-term depression	1/48	10/22922	0.0207484	0.114914	0.0890417	arahy.Tifrunner.gnm1.ann1.SQM4K2.1	1
ko04530	Tight junction	2/48	113/22922	0.0234457	0.120578	0.0934304	arahy.Tifrunner.gnm1.ann1.SQM4K2.1/arahy.Tifrunner.gnm1.ann1.GXV5N1.1	2
ko01523	Antifolate resistance	2/48	118/22922	0.0254082	0.121959	0.0945006	arahy.Tifrunner.gnm1.ann1.XA63TZ.1/arahy.Tifrunner.gnm1.ann1.X7UDDV.1	2
ko04976	Bile secretion	2/48	133/22922	0.031678	0.142551	0.110456	arahy.Tifrunner.gnm1.ann1.XA63TZ.1/arahy.Tifrunner.gnm1.ann1.X7UDDV.1	2
ko03060	Protein export	2/48	141/22922	0.0352465	0.149279	0.115669	arahy.Tifrunner.gnm1.ann1.P5QAAZ.1/arahy.Tifrunner.gnm1.ann1.H6IXD1.1	2
ko04812	Cytoskeleton proteins	3/48	356/22922	0.0384372	0.153749	0.119133	arahy.Tifrunner.gnm1.ann1.GXV5N1.1/arahy.Tifrunner.gnm1.ann1.YMN08X.1/arahy.Tifrunner.gnm1.ann1.3UD8ME.1	3
ko04145	Phagosome	2/48	160/22922	0.0443064	0.167898	0.130096	arahy.Tifrunner.gnm1.ann1.P5QAAZ.1/arahy.Tifrunner.gnm1.ann1.H6IXD1.1	2
ko05142	Chagas disease	1/48	26/22922	0.0530721	0.18244	0.141364	arahy.Tifrunner.gnm1.ann1.SQM4K2.1	1
ko02010	ABC transporters	2/48	179/22922	0.0541294	0.18244	0.141364	arahy.Tifrunner.gnm1.ann1.XA63TZ.1/arahy.Tifrunner.gnm1.ann1.X7UDDV.1	2
ko04138	Autophagy - yeast	2/48	182/22922	0.0557455	0.18244	0.141364	arahy.Tifrunner.gnm1.ann1.SQM4K2.1/arahy.Tifrunner.gnm1.ann1.GXV5N1.1	2
ko05100	Bacterial invasion of epithelial cells	1/48	31/22922	0.0629573	0.197084	0.152711	arahy.Tifrunner.gnm1.ann1.GXV5N1.1	1
ko04391	Hippo signaling pathway - fly	1/48	38/22922	0.0766271	0.220087	0.170535	arahy.Tifrunner.gnm1.ann1.SQM4K2.1	1
ko00340	Histidine metabolism	1/48	39/22922	0.0785639	0.220087	0.170535	arahy.Tifrunner.gnm1.ann1.Y7X6HY.1	1
ko05171	Coronavirus disease - COVID-19	3/48	481/22922	0.0794757	0.220087	0.170535	arahy.Tifrunner.gnm1.ann1.C3IVFD.1/arahy.Tifrunner.gnm1.ann1.B4L9Q8.1/arahy.Tifrunner.gnm1.ann1.09M2FB.1	3
ko05135	Yersinia infection	1/48	44/22922	0.0881884	0.231689	0.179525	arahy.Tifrunner.gnm1.ann1.GXV5N1.1	1
ko00537	Glycosylphosphatidylinositol (GPI)-anchored proteins	1/48	45/22922	0.0901014	0.231689	0.179525	arahy.Tifrunner.gnm1.ann1.DE1BNK.1	1
ko05160	Hepatitis C	1/48	50/22922	0.0996079	0.247302	0.191623	arahy.Tifrunner.gnm1.ann1.SQM4K2.1	1
ko04390	Hippo signaling pathway	1/48	53/22922	0.105265	0.252636	0.195756	arahy.Tifrunner.gnm1.ann1.SQM4K2.1	1
ko03250	Viral life cycle - HIV-1	1/48	56/22922	0.110887	0.257545	0.19956	arahy.Tifrunner.gnm1.ann1.GYNY95.1	1
